# Supplementary material for: Inhibiting Liver‐Derived C3 Protein Rescues Anesthesia/Surgery‐Induced Cognitive Impairment, Synaptic Disorders, and Microglial Phagocytosis
Source: Adv Sci (Weinh). 2025 Nov 12;13(2):e02034. doi: 10.1002/advs.202502034 (PMC12786287; doi:10.1002/advs.202502034)
Supplement: Supplementary file 2 — Supplemental Table [file ADVS-13-e02034-s001.xlsx]

## Sheet: Table S1
Table S1 Hub proteins in the liver of determined by differential protein analysis and WGCNA for control and surgery mice
Protein	logFC	AveExpr	t	P.Value	FDR		moduleColor	GS.Surgery	p.GS.Surgery	GS.Control	p.GS.Control	MMbrown	p.MMbrown
TTC36	-0.892504	26.2267	-10.398	5.95e-07	0.000923888	down	brown	-0.954697	1.39255e-06	0.954697	1.39255e-06	-0.956769	1.10582e-06
GDE1	-1.00271	23.9831	-8.93839	2.6e-06	0.00172947	down	brown	-0.953246	1.62634e-06	0.953246	1.62634e-06	-0.934897	8.25167e-06
THRSP	-2.40855	23.4918	-7.96101	7.78e-06	0.00255121	down	brown	-0.950848	2.0798e-06	0.950848	2.0798e-06	-0.975707	6.3974e-08
APEH	-0.509786	26.3354	-7.11624	2.18e-05	0.00481814	down	brown	-0.941092	5.0584e-06	0.941092	5.0584e-06	-0.942441	4.51531e-06
APOC3	-1.11152	23.3304	-6.80561	3.25e-05	0.00618083	down	brown	-0.940987	5.10273e-06	0.940987	5.10273e-06	-0.906643	4.7663e-05
ABCG2	-0.871945	26.7186	-8.22122	5.75e-06	0.00235144	down	brown	-0.927191	1.42471e-05	0.927191	1.42471e-05	-0.938391	6.30026e-06
FASN	-1.72226	31.4683	-9.17649	2.02e-06	0.00153483	down	brown	-0.924638	1.68531e-05	0.924638	1.68531e-05	-0.977206	4.66448e-08
AACS	-1.46066	25.6299	-7.98798	7.53e-06	0.00255121	down	brown	-0.921517	2.05333e-05	0.921517	2.05333e-05	-0.907999	4.44045e-05
PYGL	-0.3701	30.8889	-5.46649	0.000210713	0.0180975	down	brown	-0.91065	3.85407e-05	0.91065	3.85407e-05	-0.929516	1.21615e-05
BCHE	-1.02329	23.2893	-6.72113	3.63e-05	0.00666758	down	brown	-0.908878	4.23891e-05	0.908878	4.23891e-05	-0.938931	6.03428e-06
RAB29	-1.09742	25.9732	-7.73477	1.02e-05	0.00291182	down	brown	-0.90826	4.37987e-05	0.90826	4.37987e-05	-0.962769	5.2921e-07
SEC14L2	-0.401052	28.7225	-4.71722	0.000668697	0.0324159	down	brown	-0.900239	6.56807e-05	0.900239	6.56807e-05	-0.923338	1.83161e-05
HSPA5	0.40222	31.5192	5.29094	0.000274215	0.0205661	up	brown	0.903033	5.72605e-05	-0.903033	5.72605e-05	0.918495	2.46742e-05
VTN	0.861534	24.7585	5.4335	0.000221331	0.0181321	up	brown	0.903827	5.50312e-05	-0.903827	5.50312e-05	0.922915	1.88129e-05
MMD	0.754443	21.095	7.04673	2.38e-05	0.00487429	up	brown	0.903833	5.50135e-05	-0.903833	5.50135e-05	0.912677	3.44843e-05
CYP2E1	0.724799	30.5505	7.08659	2.26e-05	0.00481814	up	brown	0.904616	5.28827e-05	-0.904616	5.28827e-05	0.906795	4.72877e-05
RPL23A	0.295993	28.2759	4.89075	0.000508159	0.0284256	up	brown	0.905072	5.16697e-05	-0.905072	5.16697e-05	0.952429	1.77098e-06
SAA1	12.2905	20.5402	4.61681	0.000785346	0.0354029	up	brown	0.90778	4.49195e-05	-0.90778	4.49195e-05	0.931142	1.0852e-05
ECH1	0.585682	28.4993	6.15543	7.81e-05	0.0118889	up	brown	0.908581	4.30615e-05	-0.908581	4.30615e-05	0.956106	1.19191e-06
MYO1C	0.78724	25.9458	7.63335	1.15e-05	0.00291182	up	brown	0.910669	3.85014e-05	-0.910669	3.85014e-05	0.915702	2.90616e-05
TMEM214	0.641741	25.861	6.61093	4.2e-05	0.00744923	up	brown	0.910845	3.81358e-05	-0.910845	3.81358e-05	0.953385	1.60267e-06
TMED10	0.30317	26.968	4.59475	0.00081373	0.0361093	up	brown	0.911097	3.76158e-05	-0.911097	3.76158e-05	0.941074	5.06595e-06
ITIH3	2.03859	22.5933	7.66857	1.1e-05	0.00291182	up	brown	0.921599	2.04292e-05	-0.921599	2.04292e-05	0.915917	2.87032e-05
ITIH4	1.10086	27.5496	9.90908	9.56e-07	0.000923888	up	brown	0.934388	8.57198e-06	-0.934388	8.57198e-06	0.927088	1.43455e-05
CYP3A13	1.04459	28.0142	8.28561	5.35e-06	0.00235144	up	brown	0.940504	5.31025e-06	-0.940504	5.31025e-06	0.965958	3.40021e-07
HP	2.16777	28.0633	8.68608	3.42e-06	0.00202156	up	brown	0.965144	3.82134e-07	-0.965144	3.82134e-07	0.969477	1.98241e-07
C3	0.973037	30.0037	15.8189	8.42e-09	4.06e-05	up	brown	0.971734	1.35528e-07	-0.971734	1.35528e-07	0.933576	9.10315e-06
RPP30	0.982624	25.3209	14.9353	1.53e-08	4.06e-05	up	brown	0.986175	3.88667e-09	-0.986175	3.88667e-09	0.972883	1.10336e-07

## Sheet: Table S2
Table S2 Hub proteins in the plasma of determined by differential protein analysis and WGCNA for control and surgery mice
Protein	logFC	AveExpr	t	P.Value	FDR		moduleColor	GS.Surgery	p.GS.Surgery	GS.Control	p.GS.Control	MMturquoise	p.MMturquoise
AFM	-0.578053	30.1527	-6.14144	8.03658e-05	0.000907403	down	turquoise	-0.939445	5.78948e-06	0.939445	5.78948e-06	0.936994	7.03064e-06
ALB	-0.290172	35.3789	-3.51934	0.00496832	0.0199053	down	turquoise	-0.93305	9.46046e-06	0.93305	9.46046e-06	0.917699	2.58673e-05
APOA4	-0.980681	31.8936	-10.7037	4.54839e-07	1.41227e-05	down	turquoise	-0.904724	5.25919e-05	0.904724	5.25919e-05	0.928688	1.28748e-05
APOC2	-1.50949	24.7833	-5.6976	0.000151101	0.00135991	down	turquoise	-0.919898	2.26774e-05	0.919898	2.26774e-05	0.945585	3.42815e-06
CELA2A	-1.7169	22.6731	-7.63534	1.15905e-05	0.000200586	down	turquoise	-0.907934	4.45574e-05	0.907934	4.45574e-05	0.937052	6.99903e-06
CIR1	-0.860664	22.5184	-6.98272	2.61023e-05	0.000360212	down	turquoise	-0.938045	6.47508e-06	0.938045	6.47508e-06	0.945694	3.39443e-06
F10	-0.674208	28.9589	-10.5298	5.3485e-07	1.58163e-05	down	turquoise	-0.954853	1.36903e-06	0.954853	1.36903e-06	0.965601	3.58009e-07
H2-L	-1.09349	22.7552	-6.46772	5.13936e-05	0.000625792	down	turquoise	-0.931069	1.09081e-05	0.931069	1.09081e-05	0.9398	5.62519e-06
IGFBP2	-3.2906	21.6486	-12.6644	8.42731e-08	3.48891e-06	down	turquoise	-0.984188	7.58077e-09	0.984188	7.58077e-09	0.986737	3.16152e-09
IL1RAP	-0.751954	29.1438	-9.78558	1.09825e-06	2.72806e-05	down	turquoise	-0.947628	2.84081e-06	0.947628	2.84081e-06	0.946962	3.02284e-06
LIPC	-1.41398	22.0316	-8.24004	5.70322e-06	0.000114248	down	turquoise	-0.935754	7.73379e-06	0.935754	7.73379e-06	0.937184	6.92754e-06
LONP1	-1.06447	20.7291	-5.2527	0.000292504	0.00221518	down	turquoise	-0.916369	2.79626e-05	0.916369	2.79626e-05	0.920302	2.21259e-05
PF4	-3.89993	23.7089	-13.1237	5.87e-08	2.80405e-06	down	turquoise	-0.912241	3.53273e-05	0.912241	3.53273e-05	0.914107	3.18294e-05
PLTP	-1.19191	26.4538	-7.58178	1.23658e-05	0.000203694	down	turquoise	-0.908478	4.32963e-05	0.908478	4.32963e-05	0.90094	6.34825e-05
RBP4	-0.79669	28.4334	-7.14344	2.12718e-05	0.000307204	down	turquoise	-0.953724	1.54608e-06	0.953724	1.54608e-06	0.973075	1.06515e-07
SERPINA6	-0.825507	29.9221	-7.57523	1.24644e-05	0.000203694	down	turquoise	-0.905458	5.06616e-05	0.905458	5.06616e-05	0.91918	2.3683e-05
SERPIND1	-0.658319	28.9523	-7.06842	2.33949e-05	0.000330187	down	turquoise	-0.928254	1.32609e-05	0.928254	1.32609e-05	0.9484	2.64117e-06
TCN2	-0.821163	25.4708	-7.51992	1.33315e-05	0.000206971	down	turquoise	-0.945008	3.61015e-06	0.945008	3.61015e-06	0.936465	7.32436e-06
TGFBI	-0.579979	25.4303	-4.87813	0.000521338	0.00330358	down	turquoise	-0.913993	3.20345e-05	0.913993	3.20345e-05	0.938445	6.27312e-06
TTR	-1.04827	31.6306	-14.9735	1.52161e-08	7.87432e-07	down	turquoise	-0.944763	3.68958e-06	0.944763	3.68958e-06	0.951012	2.04609e-06
ALDOA	1.7541	26.6289	9.0054	2.45349e-06	5.64303e-05	up	turquoise	0.903588	5.56936e-05	-0.903588	5.56936e-05	-0.932114	1.01246e-05
APCS	3.4736	26.827	10.0641	8.3471e-07	2.25372e-05	up	turquoise	0.964197	4.36272e-07	-0.964197	4.36272e-07	-0.949611	2.35023e-06
APOB	0.592757	31.2431	3.71252	0.00355814	0.0155606	up	turquoise	0.929451	1.22168e-05	-0.929451	1.22168e-05	-0.928563	1.29855e-05
ARPC4	5.97603	18.0603	4.10026	0.00184258	0.00915393	up	turquoise	0.902796	5.79405e-05	-0.902796	5.79405e-05	-0.93756	6.72726e-06
C3	0.4902	34.6443	2.69296	0.0212948	0.0498374	up	turquoise	0.954124	1.4815e-06	-0.954124	1.4815e-06	-0.934533	8.47967e-06
CPB2	0.990545	27.4011	7.54969	1.2857e-05	0.000204724	up	turquoise	0.944718	3.70448e-06	-0.944718	3.70448e-06	-0.937817	6.59241e-06
CTSA	1.25148	22.4088	6.19297	7.48157e-05	0.000860381	up	turquoise	0.938053	6.47119e-06	-0.938053	6.47119e-06	-0.931639	1.04752e-05
ECM1	1.31673	28.1255	11.7699	1.76434e-07	6.84785e-06	up	turquoise	0.961461	6.27545e-07	-0.961461	6.27545e-07	-0.967045	2.89619e-07
FAT4	9.79062	17.5817	137.544	8.39608e-19	5.21397e-16	up	turquoise	0.981107	1.83652e-08	-0.981107	1.83652e-08	-0.979803	2.55874e-08
FGA	4.76802	31.4883	53.4816	2.13361e-14	3.31243e-12	up	turquoise	0.998399	8.27244e-14	-0.998399	8.27244e-14	-0.992758	1.54961e-10
FGB	6.93281	29.8539	38.545	7.10146e-13	7.35001e-11	up	turquoise	0.996888	2.28497e-12	-0.996888	2.28497e-12	-0.993894	6.61812e-11
FGG	7.81086	30.317	23.9933	1.09939e-10	8.53399e-09	up	turquoise	0.99743	8.79504e-13	-0.99743	8.79504e-13	-0.992791	1.5151e-10
GRN	0.649311	24.4636	5.32142	0.000263647	0.00207246	up	turquoise	0.929403	1.22569e-05	-0.929403	1.22569e-05	-0.936968	7.04468e-06
GSR	2.49439	21.5543	7.63264	1.16282e-05	0.000200586	up	turquoise	0.933585	9.09713e-06	-0.933585	9.09713e-06	-0.935256	8.03182e-06
HP	2.40209	32.3998	20.8268	4.89027e-10	3.37429e-08	up	turquoise	0.993588	8.44132e-11	-0.993588	8.44132e-11	-0.996138	6.72389e-12
ITIH4	1.47722	32.1831	15.2922	1.22459e-08	6.91337e-07	up	turquoise	0.967887	2.54837e-07	-0.967887	2.54837e-07	-0.978983	3.1175e-08
MASP1	0.881087	26.5446	10.7899	4.20095e-07	1.37305e-05	up	turquoise	0.991452	3.54335e-10	-0.991452	3.54335e-10	-0.978066	3.85371e-08
ORM2	3.08678	25.069	9.10825	2.19999e-06	5.25459e-05	up	turquoise	0.919962	2.25886e-05	-0.919962	2.25886e-05	-0.924872	1.65996e-05
PKM	1.98918	26.5969	9.88727	9.92832e-07	2.56895e-05	up	turquoise	0.954806	1.37608e-06	-0.954806	1.37608e-06	-0.96388	4.55693e-07
PLXDC2	2.06172	23.1631	6.92414	2.81459e-05	0.000379969	up	turquoise	0.977079	4.79469e-08	-0.977079	4.79469e-08	-0.956756	1.10749e-06
PRG4	2.56011	23.0769	7.18652	2.01474e-05	0.000297893	up	turquoise	0.948716	2.56262e-06	-0.948716	2.56262e-06	-0.971501	1.41139e-07
PYGM	7.05453	21.5529	5.42912	0.000224346	0.00185759	up	turquoise	0.945576	3.43066e-06	-0.945576	3.43066e-06	-0.956189	1.18078e-06
SAA1	5.83603	27.1455	6.36515	5.9059e-05	0.000691994	up	turquoise	0.937734	6.63564e-06	-0.937734	6.63564e-06	-0.956692	1.11555e-06
SERPINA3B	5.13901	18.4824	3.67812	0.00377507	0.016057	up	turquoise	0.950547	2.14334e-06	-0.950547	2.14334e-06	-0.956674	1.11784e-06
SERPINA3N	2.51158	29.3202	15.5113	1.05732e-08	6.56596e-07	up	turquoise	0.96139	6.33277e-07	-0.96139	6.33277e-07	-0.958479	9.0632e-07
SERPINF2	0.485782	30.9015	7.46469	1.42626e-05	0.000216026	up	turquoise	0.987526	2.3294e-09	-0.987526	2.3294e-09	-0.97773	4.1562e-08
SLC12A7	8.63584	17.0043	68.5928	1.47909e-15	3.06171e-13	up	turquoise	0.952737	1.71523e-06	-0.952737	1.71523e-06	-0.943824	4.00764e-06
TRIM33	12.2238	18.7982	72.3727	8.31676e-16	2.58235e-13	up	turquoise	0.939317	5.85008e-06	-0.939317	5.85008e-06	-0.935831	7.6888e-06
TTN	6.72758	16.0502	25.5409	5.67366e-11	5.03335e-09	up	turquoise	0.903235	5.66857e-05	-0.903235	5.66857e-05	-0.906349	4.83938e-05
VWF	2.54463	25.0893	12.689	8.26374e-08	3.48891e-06	up	turquoise	0.941174	5.02388e-06	-0.941174	5.02388e-06	-0.929049	1.25599e-05

## Sheet: Table S3
Table S3 126 liver-derived blood proteins obtained from The Human Protein Atlas database
Chromosome	Blood protein	Origin	Evidence	HPA evidence	UniProt evidence	NeXtProt evidence	RNA tissue specificity	RNA tissue specificity score	RNA tissue specific nTPM	RNA brain regional specificity	RNA brain regional distribution	RNA blood cell specificity	RNA blood cell distribution
19	A1BG	Liver	Evidence at protein level	Evidence at protein level	Evidence at protein level	Evidence at protein level	Tissue enriched	1513	liver: 1194.2	Low region specificity	Detected in single	Not detected in immune cells	Not detected
4	AFM	Liver	Evidence at protein level	Evidence at protein level	Evidence at protein level	Evidence at protein level	Tissue enriched	12	liver: 932.0	Not detected	Not detected	Not detected in immune cells	Not detected
4	AFP	Liver	Evidence at protein level	Evidence at protein level	Evidence at protein level	Evidence at protein level	Tissue enriched	10	liver: 3.6	Not detected	Not detected	Not detected in immune cells	Not detected
1	AGT	Liver	Evidence at protein level	Evidence at protein level	Evidence at protein level	Evidence at protein level	Tissue enriched	6	liver: 1563.6	Low region specificity	Detected in all	Not detected in immune cells	Not detected
3	AHSG	Liver	Evidence at protein level	Evidence at protein level	Evidence at protein level	Evidence at protein level	Tissue enriched	4328	liver: 5638.7	Not detected	Not detected	Not detected in immune cells	Not detected
4	ALB	Liver	Evidence at protein level	Evidence at protein level	Evidence at protein level	Evidence at protein level	Tissue enriched	136	liver: 205952.1	Low region specificity	Detected in many	Not detected in immune cells	Not detected
9	AMBP	Liver	Evidence at protein level	Evidence at protein level	Evidence at protein level	Evidence at protein level	Tissue enriched	68	liver: 10607.0	Not detected	Not detected	Not detected in immune cells	Not detected
14	ANG	Liver	Evidence at protein level	Evidence at transcript level	Evidence at protein level	Evidence at protein level	Tissue enriched	52	liver: 2920.4	Low region specificity	Detected in all	Immune cell enhanced	Detected in many
1	ANGPTL3	Liver	Evidence at protein level	Evidence at protein level	Evidence at protein level	Evidence at protein level	Tissue enriched	13	liver: 655.3	Low region specificity	Detected in all	Not detected in immune cells	Not detected
19	ANGPTL6	Liver	Evidence at protein level	Evidence at transcript level	Evidence at protein level	Evidence at protein level	Tissue enriched	8	liver: 29.4	Low region specificity	Detected in many	Not detected in immune cells	Not detected
19	ANGPTL8	Liver	Evidence at protein level	Evidence at transcript level	Evidence at protein level	Evidence at protein level	Tissue enriched	12	liver: 399.9	Low region specificity	Detected in all	Not detected in immune cells	Not detected
1	APCS	Liver	Evidence at protein level	Evidence at protein level	Evidence at protein level	Evidence at protein level	Tissue enriched	76	liver: 3515.6	Not detected	Not detected	Not detected in immune cells	Not detected
11	APOA1	Liver	Evidence at protein level	Evidence at protein level	Evidence at protein level	Evidence at protein level	Tissue enriched	5	liver: 18779.1	Low region specificity	Detected in some	Immune cell enhanced	Detected in single
1	APOA2	Liver	Evidence at protein level	Evidence at protein level	Evidence at protein level	Evidence at protein level	Tissue enriched	1343	liver: 34742.6	Low region specificity	Detected in many	Not detected in immune cells	Not detected
11	APOA5	Liver	Evidence at protein level	Evidence at transcript level	Evidence at protein level	Evidence at protein level	Tissue enriched	218	liver: 567.7	Not detected	Not detected	Not detected in immune cells	Not detected
19	APOC1	Liver	Evidence at protein level	Evidence at protein level	Evidence at protein level	Evidence at protein level	Tissue enriched	9	liver: 17322.1	Low region specificity	Detected in all	Immune cell enriched	Detected in single
19	APOC2	Liver	Evidence at protein level	Evidence at protein level	Evidence at protein level	Evidence at protein level	Tissue enriched	130	liver: 9320.5	Low region specificity	Detected in all	Immune cell enriched	Detected in single
11	APOC3	Liver	Evidence at protein level	Evidence at protein level	Evidence at protein level	Evidence at protein level	Tissue enriched	25	liver: 26980.2	Not detected	Not detected	Not detected in immune cells	Not detected
19	APOC4	Liver	Evidence at protein level	Evidence at transcript level	Evidence at protein level	Evidence at protein level	Tissue enriched	505	liver: 607.5	Low region specificity	Detected in all	Not detected in immune cells	Not detected
12	APOF	Liver	Evidence at protein level	Evidence at transcript level	Evidence at protein level	Evidence at protein level	Tissue enriched	346	liver: 404.0	Low region specificity	Detected in all	Not detected in immune cells	Not detected
17	APOH	Liver	Evidence at protein level	Evidence at protein level	Evidence at protein level	Evidence at protein level	Tissue enriched	567	liver: 17409.3	Low region specificity	Detected in many	Not detected in immune cells	Not detected
6	APOM	Liver	Evidence at protein level	Evidence at protein level	Evidence at protein level	Evidence at protein level	Tissue enriched	4	liver: 381.2	Low region specificity	Detected in single	Immune cell enhanced	Detected in some
17	ASGR1	Liver	Evidence at protein level	Evidence at protein level	Evidence at protein level	Evidence at protein level	Tissue enriched	41	liver: 1065.6	Low region specificity	Detected in all	Group enriched	Detected in many
3	BCHE	Liver	Evidence at protein level	Evidence at transcript level	Evidence at protein level	Evidence at protein level	Tissue enriched	13	liver: 508.2	Low region specificity	Detected in all	Not detected in immune cells	Not detected
12	C1S	Liver	Evidence at protein level	Evidence at protein level	Evidence at protein level	Evidence at protein level	Tissue enriched	5	liver: 2762.6	Low region specificity	Detected in all	Not detected in immune cells	Not detected
6	C2	Liver	Evidence at protein level	Evidence at protein level	Evidence at protein level	Evidence at protein level	Tissue enriched	6	liver: 466.0	Low region specificity	Detected in all	Immune cell enhanced	Detected in some
19	C3	Liver	Evidence at protein level	Evidence at protein level	Evidence at protein level	Evidence at protein level	Tissue enriched	9	liver: 5250.9	Low region specificity	Detected in all	Immune cell enriched	Detected in many
1	C4BPA	Liver	Evidence at protein level	Evidence at protein level	Evidence at protein level	Evidence at protein level	Tissue enriched	11	liver: 1860.6	Low region specificity	Detected in many	Immune cell enriched	Detected in single
1	C4BPB	Liver	Evidence at protein level	Evidence at transcript level	Evidence at protein level	Evidence at protein level	Tissue enriched	13	liver: 458.6	Not detected	Not detected	Immune cell enhanced	Detected in single
9	C5	Liver	Evidence at protein level	Evidence at protein level	Evidence at protein level	Evidence at protein level	Tissue enriched	30	liver: 434.4	Low region specificity	Detected in all	Not detected in immune cells	Not detected
5	C6	Liver	Evidence at protein level	Evidence at protein level	Evidence at protein level	Evidence at protein level	Tissue enriched	11	liver: 610.3	Low region specificity	Detected in many	Not detected in immune cells	Not detected
1	C8A	Liver	Evidence at protein level	Evidence at transcript level	Evidence at protein level	Evidence at protein level	Tissue enriched	279	liver: 481.7	Not detected	Not detected	Not detected in immune cells	Not detected
1	C8B	Liver	Evidence at protein level	Evidence at protein level	Evidence at protein level	Evidence at protein level	Tissue enriched	127	liver: 630.0	Not detected	Not detected	Immune cell enriched	Detected in single
9	C8G	Liver	Evidence at protein level	Evidence at protein level	Evidence at protein level	Evidence at protein level	Tissue enriched	18	liver: 550.5	Not detected	Not detected	Not detected in immune cells	Not detected
5	C9	Liver	Evidence at protein level	Evidence at protein level	Evidence at protein level	Evidence at protein level	Tissue enriched	264	liver: 1268.7	Not detected	Not detected	Not detected in immune cells	Not detected
17	CCL16	Liver	Evidence at protein level	Evidence at transcript level	Evidence at protein level	Evidence at protein level	Tissue enriched	45	liver: 116.5	Not detected	Not detected	Not detected in immune cells	Not detected
6	CFB	Liver	Evidence at protein level	Evidence at protein level	Evidence at protein level	Evidence at protein level	Tissue enriched	20	liver: 2453.1	Low region specificity	Detected in single	Not detected in immune cells	Not detected
1	CFH	Liver	Evidence at protein level	Evidence at protein level	Evidence at protein level	Evidence at protein level	Tissue enriched	6	liver: 1645.3	Region enhanced	Detected in all	Immune cell enhanced	Detected in some
1	CFHR1	Liver	Evidence at protein level	Evidence at protein level	Evidence at protein level	Evidence at protein level	Tissue enriched	224	liver: 2010.5	Region enhanced	Detected in single	Not detected in immune cells	Not detected
1	CFHR2	Liver	Evidence at protein level	Evidence at protein level	Evidence at protein level	Evidence at protein level	Tissue enriched	2840	liver: 1309.3	Not detected	Not detected	Not detected in immune cells	Not detected
1	CFHR3	Liver	Evidence at protein level	Evidence at transcript level	Evidence at protein level	Evidence at protein level	Tissue enriched	982	liver: 381.0	Low region specificity	Detected in many	Not detected in immune cells	Not detected
1	CFHR4	Liver	Evidence at protein level	Evidence at transcript level	Evidence at protein level	Evidence at protein level	Tissue enriched	548	liver: 98.6	Not detected	Not detected	Not detected in immune cells	Not detected
1	CFHR5	Liver	Evidence at protein level	Evidence at protein level	Evidence at protein level	Evidence at protein level	Tissue enriched	1620	liver: 162.0	Not detected	Not detected	Not detected in immune cells	Not detected
4	CFI	Liver	Evidence at protein level	Evidence at protein level	Evidence at protein level	Evidence at protein level	Tissue enriched	5	liver: 952.1	Low region specificity	Detected in all	Not detected in immune cells	Not detected
8	COLEC10	Liver	Evidence at protein level	Evidence at transcript level	Evidence at protein level	Evidence at protein level	Tissue enriched	6	liver: 63.7	Low region specificity	Detected in single	Not detected in immune cells	Not detected
3	CP	Liver	Evidence at protein level	Evidence at protein level	Evidence at protein level	Evidence at protein level	Tissue enriched	4	liver: 1815.4	Region enriched	Detected in all	Not detected in immune cells	Not detected
13	CPB2	Liver	Evidence at protein level	Evidence at protein level	Evidence at protein level	Evidence at protein level	Tissue enriched	84	liver: 1439.0	Low region specificity	Detected in all	Not detected in immune cells	Not detected
10	CPN1	Liver	Evidence at protein level	Evidence at transcript level	Evidence at protein level	Evidence at protein level	Tissue enriched	55	liver: 79.5	Not detected	Not detected	Not detected in immune cells	Not detected
3	CPN2	Liver	Evidence at protein level	Evidence at protein level	Evidence at protein level	Evidence at protein level	Tissue enriched	15	liver: 212.0	Low region specificity	Detected in all	Not detected in immune cells	Not detected
1	CRP	Liver	Evidence at protein level	Evidence at protein level	Evidence at protein level	Evidence at protein level	Tissue enriched	80	liver: 9151.6	Not detected	Not detected	Not detected in immune cells	Not detected
4	CXCL2	Liver	Evidence at protein level	Evidence at transcript level	Evidence at protein level	Evidence at protein level	Tissue enriched	5	liver: 497.7	Low region specificity	Detected in all	Group enriched	Detected in some
7	EPO	Liver	Evidence at protein level	Evidence at protein level	Evidence at protein level	Evidence at protein level	Tissue enriched	6	liver: 46.0	Not detected	Not detected	Not detected in immune cells	Not detected
4	F11	Liver	Evidence at protein level	Evidence at protein level	Evidence at protein level	Evidence at protein level	Tissue enriched	4	liver: 235.6	Low region specificity	Detected in many	Not detected in immune cells	Not detected
5	F12	Liver	Evidence at protein level	Evidence at protein level	Evidence at protein level	Evidence at protein level	Tissue enriched	311	liver: 589.9	Not detected	Not detected	Immune cell enhanced	Detected in single
1	F13B	Liver	Evidence at protein level	Evidence at protein level	Evidence at protein level	Evidence at protein level	Tissue enriched	210	liver: 194.1	Not detected	Not detected	Not detected in immune cells	Not detected
11	F2	Liver	Evidence at protein level	Evidence at protein level	Evidence at protein level	Evidence at protein level	Tissue enriched	1310	liver: 1180.6	Low region specificity	Detected in single	Not detected in immune cells	Not detected
13	F7	Liver	Evidence at protein level	Evidence at protein level	Evidence at protein level	Evidence at protein level	Tissue enriched	102	liver: 156.3	Low region specificity	Detected in many	Not detected in immune cells	Not detected
X	F9	Liver	Evidence at protein level	Evidence at transcript level	Evidence at protein level	Evidence at protein level	Tissue enriched	2448	liver: 683.7	Not detected	Not detected	Not detected in immune cells	Not detected
9	FCN2	Liver	Evidence at protein level	Evidence at transcript level	Evidence at protein level	Evidence at protein level	Tissue enriched	4	liver: 96.6	Not detected	Not detected	Immune cell enhanced	Detected in some
3	FETUB	Liver	Evidence at protein level	Evidence at protein level	Evidence at protein level	Evidence at protein level	Tissue enriched	27	liver: 227.3	Not detected	Not detected	Not detected in immune cells	Not detected
4	FGA	Liver	Evidence at protein level	Evidence at protein level	Evidence at protein level	Evidence at protein level	Tissue enriched	386	liver: 17848.7	Not detected	Not detected	Not detected in immune cells	Not detected
4	FGB	Liver	Evidence at protein level	Evidence at protein level	Evidence at protein level	Evidence at protein level	Tissue enriched	372	liver: 17393.5	Not detected	Not detected	Not detected in immune cells	Not detected
19	FGF21	Liver	Evidence at protein level	Evidence at protein level	Evidence at protein level	Evidence at protein level	Tissue enriched	107	liver: 82.1	Not detected	Not detected	Not detected in immune cells	Not detected
4	FGG	Liver	Evidence at protein level	Evidence at protein level	Evidence at protein level	Evidence at protein level	Tissue enriched	330	liver: 16058.1	Not detected	Not detected	Not detected in immune cells	Not detected
8	FGL1	Liver	Evidence at protein level	Evidence at transcript level	Evidence at protein level	Evidence at protein level	Tissue enriched	6	liver: 4058.4	Low region specificity	Detected in many	Not detected in immune cells	Not detected
4	GC	Liver	Evidence at protein level	Evidence at protein level	Evidence at protein level	Evidence at protein level	Tissue enriched	17	liver: 8007.3	Not detected	Not detected	Not detected in immune cells	Not detected
10	GDF2	Liver	Evidence at protein level	Evidence at protein level	Evidence at protein level	Evidence at protein level	Tissue enriched	134	liver: 18.1	Low region specificity	Detected in single	Not detected in immune cells	Not detected
6	GPLD1	Liver	Evidence at protein level	Evidence at transcript level	Evidence at protein level	Evidence at protein level	Tissue enriched	5	liver: 44.7	Low region specificity	Detected in all	Not detected in immune cells	Not detected
10	HABP2	Liver	Evidence at protein level	Evidence at protein level	Evidence at protein level	Evidence at protein level	Tissue enriched	12	liver: 424.0	Region enhanced	Detected in some	Not detected in immune cells	Not detected
19	HAMP	Liver	Evidence at protein level	Evidence at transcript level	Evidence at protein level	Evidence at protein level	Tissue enriched	5	liver: 2003.9	Region enhanced	Detected in all	Group enriched	Detected in some
4	HGFAC	Liver	Evidence at protein level	Evidence at protein level	Evidence at protein level	Evidence at protein level	Tissue enriched	57	liver: 211.9	Low region specificity	Detected in all	Not detected in immune cells	Not detected
16	HP	Liver	Evidence at protein level	Evidence at protein level	Evidence at protein level	Evidence at protein level	Tissue enriched	85	liver: 54575.6	Region enhanced	Detected in all	Group enriched	Detected in many
16	HPR	Liver	Evidence at protein level	Evidence at protein level	Evidence at transcript level	Evidence at protein level	Tissue enriched	6	liver: 786.9	Low region specificity	Detected in many	Not detected in immune cells	Not detected
11	HPX	Liver	Evidence at protein level	Evidence at transcript level	Evidence at protein level	Evidence at protein level	Tissue enriched	886	liver: 5126.7	Low region specificity	Detected in single	Not detected in immune cells	Not detected
3	HRG	Liver	Evidence at protein level	Evidence at protein level	Evidence at protein level	Evidence at protein level	Tissue enriched	174	liver: 5270.7	Not detected	Not detected	Not detected in immune cells	Not detected
16	IGFALS	Liver	Evidence at protein level	Evidence at protein level	Evidence at protein level	Evidence at protein level	Tissue enriched	11	liver: 113.8	Low region specificity	Detected in all	Not detected in immune cells	Not detected
7	IGFBP1	Liver	Evidence at protein level	Evidence at protein level	Evidence at protein level	Evidence at protein level	Tissue enriched	6	liver: 1163.6	Low region specificity	Detected in some	Not detected in immune cells	Not detected
3	IL1RAP	Liver	Evidence at protein level	Evidence at transcript level	Evidence at protein level	Evidence at protein level	Tissue enriched	6	liver: 218.9	Low region specificity	Detected in all	Group enriched	Detected in many
16	IL27	Liver	Evidence at protein level	Evidence at transcript level	Evidence at protein level	Evidence at protein level	Tissue enriched	15	liver: 26.1	Low region specificity	Detected in many	Immune cell enhanced	Detected in some
12	INHBC	Liver	Evidence at protein level	Evidence at transcript level	Evidence at transcript level	Evidence at protein level	Tissue enriched	171	liver: 159.9	Low region specificity	Detected in single	Not detected in immune cells	Not detected
12	INHBE	Liver	Evidence at protein level	Evidence at protein level	Evidence at protein level	Evidence at protein level	Tissue enriched	96	liver: 144.2	Low region specificity	Detected in many	Not detected in immune cells	Not detected
3	ITIH1	Liver	Evidence at protein level	Evidence at protein level	Evidence at protein level	Evidence at protein level	Tissue enriched	777	liver: 1459.7	Not detected	Not detected	Not detected in immune cells	Not detected
10	ITIH2	Liver	Evidence at protein level	Evidence at protein level	Evidence at protein level	Evidence at protein level	Tissue enriched	566	liver: 2091.1	Low region specificity	Detected in all	Not detected in immune cells	Not detected
3	ITIH3	Liver	Evidence at protein level	Evidence at transcript level	Evidence at protein level	Evidence at protein level	Tissue enriched	105	liver: 828.4	Low region specificity	Detected in some	Not detected in immune cells	Not detected
3	ITIH4	Liver	Evidence at protein level	Evidence at protein level	Evidence at protein level	Evidence at protein level	Tissue enriched	38	liver: 1807.4	Low region specificity	Detected in all	Not detected in immune cells	Not detected
4	KLKB1	Liver	Evidence at protein level	Evidence at transcript level	Evidence at protein level	Evidence at protein level	Tissue enriched	28	liver: 318.1	Low region specificity	Detected in all	Not detected in immune cells	Not detected
3	KNG1	Liver	Evidence at protein level	Evidence at protein level	Evidence at protein level	Evidence at protein level	Tissue enriched	7	liver: 3097.3	Low region specificity	Detected in single	Not detected in immune cells	Not detected
20	LBP	Liver	Evidence at protein level	Evidence at protein level	Evidence at protein level	Evidence at protein level	Tissue enriched	23	liver: 1304.6	Region enhanced	Detected in single	Not detected in immune cells	Not detected
5	LEAP2	Liver	Evidence at protein level	Evidence at transcript level	Evidence at protein level	Evidence at protein level	Tissue enriched	23	liver: 514.5	Low region specificity	Detected in all	Low immune cell specificity	Detected in many
5	LECT2	Liver	Evidence at protein level	Evidence at protein level	Evidence at protein level	Evidence at protein level	Tissue enriched	54	liver: 461.9	Low region specificity	Detected in all	Not detected in immune cells	Not detected
15	LIPC	Liver	Evidence at protein level	Evidence at transcript level	Evidence at protein level	Evidence at protein level	Tissue enriched	29	liver: 165.9	Low region specificity	Detected in all	Low immune cell specificity	Detected in some
6	LPA	Liver	Evidence at protein level	Evidence at protein level	Evidence at protein level	Evidence at protein level	Tissue enriched	65	liver: 74.5	Low region specificity	Detected in many	Not detected in immune cells	Not detected
19	LRG1	Liver	Evidence at protein level	Evidence at protein level	Evidence at protein level	Evidence at protein level	Tissue enriched	21	liver: 920.6	Low region specificity	Detected in all	Immune cell enriched	Detected in many
1	MASP2	Liver	Evidence at protein level	Evidence at protein level	Evidence at protein level	Evidence at protein level	Tissue enriched	57	liver: 464.7	Low region specificity	Detected in all	Not detected in immune cells	Not detected
10	MBL2	Liver	Evidence at protein level	Evidence at protein level	Evidence at protein level	Evidence at protein level	Tissue enriched	2727	liver: 272.6	Not detected	Not detected	Not detected in immune cells	Not detected
3	MST1	Liver	Evidence at protein level	Evidence at protein level			Tissue enriched	10	liver: 905.4	Low region specificity	Detected in all	Not detected in immune cells	Not detected
10	OIT3	Liver	Evidence at protein level	Evidence at transcript level	Evidence at protein level	Evidence at protein level	Tissue enriched	14	liver: 107.5	Region enhanced	Detected in some	Not detected in immune cells	Not detected
9	ORM1	Liver	Evidence at protein level	Evidence at transcript level	Evidence at protein level	Evidence at protein level	Tissue enriched	177	liver: 41892.9	Low region specificity	Detected in single	Immune cell enriched	Detected in some
9	ORM2	Liver	Evidence at protein level	Evidence at transcript level	Evidence at protein level	Evidence at protein level	Tissue enriched	297	liver: 8652.9	Low region specificity	Detected in some	Immune cell enriched	Detected in single
1	PCSK9	Liver	Evidence at protein level	Evidence at transcript level	Evidence at protein level	Evidence at protein level	Tissue enriched	5	liver: 47.6	Group enriched	Detected in some	Not detected in immune cells	Not detected
19	PGLYRP2	Liver	Evidence at protein level	Evidence at protein level	Evidence at protein level	Evidence at protein level	Tissue enriched	45	liver: 250.7	Not detected	Not detected	Low immune cell specificity	Detected in many
6	PLG	Liver	Evidence at protein level	Evidence at protein level	Evidence at protein level	Evidence at protein level	Tissue enriched	11	liver: 2571.0	Low region specificity	Detected in many	Not detected in immune cells	Not detected
2	PLGLB2	Liver	Evidence at protein level	Evidence at transcript level	No human protein/transcript evidence	Evidence at protein level	Tissue enriched	165	liver: 443.3	Low region specificity	Detected in all	Not detected in immune cells	Not detected
7	PON1	Liver	Evidence at protein level	Evidence at protein level	Evidence at protein level	Evidence at protein level	Tissue enriched	103	liver: 516.3	Low region specificity	Detected in many	Not detected in immune cells	Not detected
7	PON3	Liver	Evidence at protein level	Evidence at protein level	Evidence at protein level	Evidence at protein level	Tissue enriched	20	liver: 598.0	Low region specificity	Detected in many	Not detected in immune cells	Not detected
2	PROC	Liver	Evidence at protein level	Evidence at protein level	Evidence at protein level	Evidence at protein level	Tissue enriched	40	liver: 584.1	Low region specificity	Detected in many	Immune cell enriched	Detected in some
13	PROZ	Liver	Evidence at protein level	Evidence at protein level	Evidence at protein level	Evidence at protein level	Tissue enriched	8	liver: 106.6	Low region specificity	Detected in many	Not detected in immune cells	Not detected
12	PZP	Liver	Evidence at protein level	Evidence at protein level	Evidence at protein level	Evidence at protein level	Tissue enriched	35	liver: 79.0	Low region specificity	Detected in all	Immune cell enhanced	Detected in some
10	RBP4	Liver	Evidence at protein level	Evidence at protein level	Evidence at protein level	Evidence at protein level	Tissue enriched	19	liver: 10726.7	Region enriched	Detected in all	Not detected in immune cells	Not detected
14	RNASE4	Liver	Evidence at protein level	Evidence at transcript level	Evidence at protein level	Evidence at protein level	Tissue enriched	4	liver: 463.8	Low region specificity	Detected in all	Immune cell enhanced	Detected in many
11	SAA1	Liver	Evidence at protein level	Evidence at transcript level	Evidence at protein level	Evidence at protein level	Tissue enriched	20	liver: 46934.0	Group enriched	Detected in many	Not detected in immune cells	Not detected
11	SAA2	Liver	Evidence at protein level	Evidence at transcript level	Evidence at protein level	Evidence at protein level	Tissue enriched	20	liver: 35358.8	Group enriched	Detected in all	Not detected in immune cells	Not detected
11	SAA4	Liver	Evidence at protein level	Evidence at protein level	Evidence at protein level	Evidence at protein level	Tissue enriched	125	liver: 1879.5	Not detected	Not detected	Not detected in immune cells	Not detected
14	SERPINA1	Liver	Evidence at protein level	Evidence at protein level	Evidence at protein level	Evidence at protein level	Tissue enriched	45	liver: 33156.1	Low region specificity	Detected in all	Group enriched	Detected in all
14	SERPINA10	Liver	Evidence at protein level	Evidence at protein level	Evidence at protein level	Evidence at protein level	Tissue enriched	113	liver: 338.3	Low region specificity	Detected in all	Not detected in immune cells	Not detected
14	SERPINA11	Liver	Evidence at protein level	Evidence at transcript level	Evidence at transcript level	Evidence at protein level	Tissue enriched	93	liver: 475.6	Not detected	Not detected	Not detected in immune cells	Not detected
14	SERPINA4	Liver	Evidence at protein level	Evidence at protein level	Evidence at protein level	Evidence at protein level	Tissue enriched	5	liver: 533.2	Not detected	Not detected	Not detected in immune cells	Not detected
14	SERPINA6	Liver	Evidence at protein level	Evidence at transcript level	Evidence at protein level	Evidence at protein level	Tissue enriched	18	liver: 752.4	Not detected	Not detected	Not detected in immune cells	Not detected
X	SERPINA7	Liver	Evidence at protein level	Evidence at protein level	Evidence at protein level	Evidence at protein level	Tissue enriched	611	liver: 273.6	Not detected	Not detected	Not detected in immune cells	Not detected
1	SERPINC1	Liver	Evidence at protein level	Evidence at protein level	Evidence at protein level	Evidence at protein level	Tissue enriched	1350	liver: 4902.3	Not detected	Not detected	Not detected in immune cells	Not detected
22	SERPIND1	Liver	Evidence at protein level	Evidence at protein level	Evidence at protein level	Evidence at protein level	Tissue enriched	5	liver: 1214.6	Region enriched	Detected in all	Not detected in immune cells	Not detected
17	SERPINF2	Liver	Evidence at protein level	Evidence at protein level	Evidence at protein level	Evidence at protein level	Tissue enriched	16	liver: 1539.8	Region enriched	Detected in all	Immune cell enriched	Detected in some
17	SHBG	Liver	Evidence at protein level	Evidence at transcript level	Evidence at protein level	Evidence at protein level	Tissue enriched	5	liver: 61.5	Low region specificity	Detected in all	Not detected in immune cells	Not detected
2	SPP2	Liver	Evidence at protein level	Evidence at transcript level	Evidence at protein level	Evidence at protein level	Tissue enriched	4403	liver: 502.9	Not detected	Not detected	Not detected in immune cells	Not detected
3	THPO	Liver	Evidence at protein level	Evidence at transcript level	Evidence at protein level	Evidence at protein level	Tissue enriched	5	liver: 34.5	Low region specificity	Detected in many	Not detected in immune cells	Not detected
17	VTN	Liver	Evidence at protein level	Evidence at protein level	Evidence at protein level	Evidence at protein level	Tissue enriched	61	liver: 5852.0	Low region specificity	Detected in all	Not detected in immune cells	Not detected

## Sheet: Table S4
Table S4 Differentially methylation sites of C3 gene promotor in the liver between control and surgery mice
Sequence	Chr	CpG site (the distance between methylation entity and TSS)	Position	Control1	Control2	Control3	Surgery1	Surgery2	Surgery3	logFC	AveExpr	t	P(t test)	P.Value	adj.P.Val
C3	chr:17	57228219	83	0.295	0.229	0.304	0.26	0.101	0.32	-0.049	0.2515	-0.861383	0.540339	0.421121	0.552722
C3	chr:17	57228285	149	0.284	0.318	0.303	0.221	0.19	0.209	-0.095	0.254167	-6.22746	0.00211913	0.000701839	0.00245643
C3	chr:17	57228373	237	0.25	0.294	0.277	0.224	0.247	0.171	-0.0596667	0.243833	-2.54273	0.0997666	0.0427257	0.0815672
C3	chr:17	57228525	389	0.334	0.278	0.338	0.169	0.146	0.179	-0.152	0.240667	-7.40338	0.00626359	0.000268968	0.00112966
C3	chr:17	57228542	406	0.362	0.292	0.35	0.122	0.337	0.328	-0.0723333	0.2985	-1.20496	0.414234	0.272237	0.381132
C3	chr:17	57228637	501	0.312	0.326	0.314	0.181	0.166	0.153	-0.150667	0.242	-11.481	0.000428292	2.10E-05	0.000146905
C3	chr:17	57228669	533	0.176	0.158	0.174	0.186	0.181	0.167	0.00866667	0.173667	0.686354	0.342177	0.51735	0.639079
C3	chr:17	57228676	540	0.25	0.286	0.293	0.221	0.207	0.186	-0.0716667	0.2405	-4.14441	0.0148768	0.00564685	0.0144709
C3	chr:17	57228743	607	0.224	0.192	0.193	0.213	0.205	0.176	-0.005	0.2005	-0.304029	0.76153	0.771063	0.899573
C3	chr:17	57228798	662	0.206	0.191	0.201	0.201	0.198	0.192	-0.00233333	0.198167	-0.201056	0.678415	0.847096	0.936264
C3	chr:17	57228820	684	0.39	0.385	0.379	0.189	0.191	0.162	-0.204	0.282667	-15.1794	0.000813651	3.92E-06	8.24E-05
C3	chr:17	57228909	773	0.392	0.384	0.384	0.203	0.227	0.226	-0.168	0.302667	-13.2041	0.000849028	9.10E-06	9.55E-05
C3	chr:17	57229083	947	0.393	0.335	0.423	0.194	0.166	0.173	-0.206	0.280667	-8.45089	0.00965588	0.000126485	0.000664047
C3	chr:17	57229092	956	0.394	0.334	0.422	0.232	0.194	0.249	-0.158333	0.304167	-5.88638	0.0105556	0.00095155	0.00285465
C3	chr:17	57229786	1650	0.287	0.239	0.317	0.272	0.275	0.301	0.00166667	0.281833	0.0741189	0.950603	0.943252	0.943252
C3	chr:17	57229793	1657	0.238	0.18	0.269	0.211	0.227	0.257	0.00266667	0.230333	0.102684	0.933363	0.921459	0.943252
C3	chr:17	57229848	1712	0.304	0.303	0.279	0.226	0.254	0.228	-0.0593333	0.265667	-4.0629	0.00839007	0.0062018	0.0144709
C3	chr:17	57230172	2036	0.317	0.276	0.305	0.266	0.192	0.273	-0.0556667	0.2715	-2.18858	0.15217	0.0698133	0.113995
C3	chr:17	57230205	2069	0.254	0.318	0.242	0.243	0.149	0.225	-0.0656667	0.2385	-2.06325	0.155334	0.0832145	0.124822
C3	chr:17	57230564	2428	0.29	0.196	0.141	0.102	0.136	0.141	-0.0826667	0.167667	-2.18089	0.19134	0.070568	0.113995
C3	chr:17	57230581	2445	0.288	0.21	0.157	0.127	0.141	0.129	-0.086	0.175333	-2.63547	0.150545	0.0376399	0.0790438

## Sheet: Table S5
Table S5 Differentially expressed genes in the liver between control and surgery mice
gene	logFC	PValue	FDR
Ces2b	-4.52982	5.02e-08	5.07e-06
Gm34654	-4.43386	1.92e-09	2.99e-07
Gm35696	-3.94769	4.18e-17	2.25e-14
Npas2	-3.58006	1.71e-05	0.000667499
Gm30365	-3.48352	3.67e-12	1.18e-09
Cfap20dc	-3.20703	6.23e-07	4.19e-05
Pitx3	-3.09067	4.05e-05	0.0013079
Elovl3	-3.0796	2.11e-09	3.24e-07
Gm12718	-3.00607	4.12e-05	0.00132165
Heyl	-2.90666	1.39e-11	3.67e-09
Rspo1	-2.89417	7.45e-06	0.000342335
Rgs16	-2.8513	4.72e-05	0.00144079
Gm31271	-2.8446	3.68e-10	6.7e-08
Igfbp6	-2.77275	6.05e-10	1.06e-07
Slc35f1	-2.76086	2.11e-06	0.00011791
Gm38467	-2.69463	0.000557062	0.010103
Adgrd1	-2.69134	5.73e-09	8.04e-07
Gulp1	-2.65629	2.54e-06	0.000140068
Nup62cl	-2.63467	1.19e-06	7.26e-05
Gpc3	-2.61486	1.42e-06	8.4e-05
Sulf1	-2.6104	4.21e-12	1.24e-09
Gm35986	-2.54014	6.33e-11	1.34e-08
Ogn	-2.53269	6.49e-10	1.12e-07
C1ql4	-2.52725	3.28e-07	2.52e-05
Upk3b	-2.49688	5.24e-08	5.25e-06
Gm30107	-2.49435	2.47e-12	8.84e-10
Nr4a1	-2.49272	0.000100704	0.00262706
Gm33703	-2.4651	5.67e-06	0.00027749
Muc16	-2.45301	0.000333001	0.00682433
Esm1	-2.39349	0.000222327	0.00499288
Trhde	-2.3704	3.83e-08	4.06e-06
Scd1	-2.35624	3.5e-07	2.66e-05
Car3	-2.34676	5.54e-08	5.51e-06
Prrx1	-2.32988	1.05e-06	6.6e-05
Ppp1r3g	-2.32977	0.00018417	0.00426965
Nbl1	-2.30379	1.05e-08	1.37e-06
Slc13a2	-2.30047	6.06e-05	0.00176113
Fmod	-2.29356	6.58e-11	1.37e-08
G6pc	-2.28464	2.86e-13	1.16e-10
Lrp2	-2.28249	1.46e-07	1.2e-05
Adgrf1	-2.27002	4.15e-12	1.24e-09
Gask1a	-2.22538	3.8e-06	0.00019855
Slc22a28	-2.21281	4.72e-11	1.02e-08
Lrrn4	-2.204	0.000202503	0.00460373
Sfrp1	-2.19291	5.33e-07	3.7e-05
Gm29919	-2.17853	3.84e-08	4.06e-06
Mup-ps16	-2.16301	3.64e-09	5.22e-07
Gm38416	-2.15473	4.19e-11	9.33e-09
Gpm6a	-2.1322	2.32e-09	3.49e-07
Prrg1	-2.0762	4.74e-05	0.00144456
Aebp1	-2.03885	2.05e-06	0.00011669
Cdkl1	-1.98822	4.98e-05	0.00150307
Gm41254	-1.96472	0.000226731	0.00503919
Gm32840	-1.9301	8.87e-08	8.18e-06
Dbn1	-1.91917	7.93e-05	0.00215291
Cdh13	-1.9098	1.52e-06	8.92e-05
Zfp462	-1.90444	3.3e-05	0.00111544
Gm41999	-1.90159	8.55e-08	8.04e-06
Zfp503	-1.89472	8.28e-05	0.00221348
Mme	-1.89254	2.39e-12	8.81e-10
Spry4	-1.89149	1.35e-05	0.000549049
Pbx4	-1.87206	9.64e-06	0.000425028
Gm32872	-1.86623	1.23e-06	7.48e-05
Serpina12	-1.86506	5.66e-07	3.87e-05
Lrp2bp	-1.86027	2.16e-07	1.74e-05
Gm52781	-1.85042	0.000357145	0.00718351
Igfbp5	-1.84971	3.64e-11	8.26e-09
Gpr162	-1.84893	3.6e-05	0.00119631
Fst	-1.84639	6.21e-07	4.19e-05
Clec3b	-1.84196	1.88e-05	0.000715123
Spsb4	-1.82557	3.67e-08	3.99e-06
Ndn	-1.81952	0.00116115	0.0172742
Msln	-1.81601	2.9e-05	0.00102284
Gm34014	-1.80947	0.000256086	0.00556304
Gngt1	-1.80745	0.000357706	0.0071836
Cyp3a11	-1.80001	1.48e-13	6.16e-11
Gfap	-1.79852	5.06e-05	0.00151831
Gm32006	-1.79849	0.000197069	0.00452803
Art3	-1.78625	4.63e-06	0.000233596
Tspyl4	-1.78108	3.44e-07	2.63e-05
Gm53254	-1.77779	0.00067445	0.0115777
Ltbp4	-1.77456	9.25e-17	4.78e-14
Serpina9	-1.77377	0.000778631	0.0127619
Npr3	-1.76003	4.09e-07	3.06e-05
Gucy1a2	-1.72351	0.000135356	0.00333558
Bcl6	-1.72079	5.56e-05	0.00164034
Ces4a	-1.71981	2.54e-05	0.000915186
Gm44478	-1.71716	0.000350027	0.00708449
Inmt	-1.71558	4.17e-05	0.00132867
Hectd2os	-1.71505	0.000344696	0.00698754
Zfp618	-1.71111	1.84e-05	0.000709253
Tsc22d1	-1.71044	9.26e-11	1.84e-08
Car1	-1.70904	3.84e-07	2.89e-05
Ranbp3l	-1.70818	0.000878111	0.0140509
Dpt	-1.70597	5.47e-07	3.78e-05
Ecm2	-1.70078	0.000199769	0.00456569
Gask1b	-1.69736	0.000390708	0.00769088
Gm15998	-1.68533	4.48e-05	0.00138008
Pklr	-1.68375	1.02e-05	0.000440723
Reck	-1.68159	4.02e-08	4.19e-06
Tcaf2	-1.67196	0.000223299	0.005006
Nes	-1.66559	0.000276735	0.00590658
Capn6	-1.66321	0.00235977	0.0290483
Afap1l2	-1.65546	5.52e-05	0.00163082
Sucnr1	-1.65312	2.43e-05	0.000879749
Bmp4	-1.65294	4e-06	0.000206757
Ccl21a	-1.64416	0.000944103	0.0148659
Spib	-1.6343	0.00158524	0.0215737
Adamts9	-1.62688	9.87e-06	0.000431096
Ttc28	-1.6219	1.18e-05	0.000493882
Bcl6b	-1.61583	1.43e-05	0.000577628
Gm35337	-1.59584	0.00164173	0.0220896
Erbb4	-1.59248	7.42e-05	0.00206617
Gpc6	-1.59146	2.54e-05	0.000915186
Gpx8	-1.58694	0.00030563	0.00636953
Loxl4	-1.58378	0.0014884	0.020622
Gm36264	-1.58339	1.81e-05	0.000699624
Hsd3b5	-1.58063	3.15e-05	0.00108347
Heph	-1.57588	0.000749262	0.0123566
Prss23	-1.55518	8.84e-06	0.000396484
Fut10	-1.5541	0.000502885	0.0092768
Etnppl	-1.55154	6.29e-12	1.77e-09
Sema3d	-1.54916	3.5e-05	0.00116742
Gsta4	-1.54688	2.02e-11	5.12e-09
Gm40378	-1.54502	0.000433367	0.00835233
Gm3787	-1.54391	0.00249183	0.0303557
Cela1	-1.54309	2.41e-07	1.92e-05
Cnmd	-1.54245	8.66e-05	0.00230221
Pdgfd	-1.53681	3.15e-05	0.00108347
Col14a1	-1.53237	1.68e-11	4.34e-09
Cyp1b1	-1.53101	0.00334783	0.0366671
Ackr1	-1.52843	0.00262992	0.0312997
Pgm5	-1.52771	6.69e-05	0.00190398
Gm19522	-1.52673	4.45e-05	0.00138008
C1qtnf7	-1.52078	0.00050122	0.0092593
Mef2c	-1.5178	7.76e-05	0.00212647
Ugt2b1	-1.51511	2.93e-11	6.88e-09
Fabp5	-1.50554	2.89e-06	0.000156764
Cyp2c40	-1.50549	0.00136279	0.0193169
Ces1e	-1.50255	3.41e-12	1.13e-09
Vash1	-1.49978	7.27e-05	0.0020308
Slco1a1	-1.49903	1.24e-06	7.51e-05
Cyp2u1	-1.49652	7.6e-07	4.98e-05
Srgap1	-1.49142	0.00048756	0.00902652
Gm14321	-1.48773	0.000457016	0.00866614
Abi3bp	-1.48512	4.62e-08	4.73e-06
Gm38679	-1.47215	0.00045437	0.00864106
Angptl2	-1.46883	1.15e-09	1.84e-07
Cox7a1	-1.46813	0.00067411	0.0115777
Rbms3	-1.46606	1.17e-05	0.000489943
Rnase13	-1.46274	0.0023055	0.0285709
Gpr12	-1.46136	0.00114783	0.0171223
Gm19950	-1.45766	6.29e-05	0.00181432
Dsel	-1.45746	0.000164365	0.00388015
Gabra3	-1.45345	0.000529524	0.00967149
Zfpm2	-1.45046	0.00184474	0.0240861
Fbln7	-1.44967	0.00186346	0.0242569
Lama2	-1.44317	0.00031274	0.00646147
Ms4a1	-1.44198	0.00275653	0.0320996
Itga8	-1.44113	0.000115262	0.0029249
Hmcn1	-1.43241	6.05e-05	0.00176113
Robo2	-1.43061	0.00144663	0.0201874
Rspo3	-1.42938	1.12e-05	0.000478324
Ces2c	-1.4215	5.37e-06	0.000263853
Mup-ps12	-1.41179	1.03e-05	0.00044645
Islr	-1.41119	0.000851229	0.0137056
Gm51475	-1.41077	0.00261691	0.0312336
Adamtsl1	-1.40679	0.000636296	0.0111358
Pdpn	-1.40485	0.00256281	0.0307847
Tbx20	-1.40349	0.000155255	0.00371949
Gm29899	-1.40067	0.0021458	0.0271122
Tafa5	-1.39905	4.11e-05	0.00131948
Kitl	-1.39802	3.02e-05	0.00105365
Gm33459	-1.39771	8.23e-06	0.000373016
Gja5	-1.39642	0.00193488	0.0249852
Col4a4	-1.39352	0.00512174	0.0499811
Wnk4	-1.39108	5.23e-05	0.00156415
Akap12	-1.3896	7.32e-05	0.00204087
Sema3c	-1.38647	0.000248606	0.0054319
Reln	-1.38526	1.23e-10	2.39e-08
Prrg3	-1.37934	0.00107364	0.0163341
Gm52059	-1.37495	0.00243884	0.0298011
Cavin1	-1.37264	1.3e-07	1.1e-05
Ngfr	-1.37047	0.000125055	0.00313561
Spock2	-1.3675	0.00159439	0.0216492
Tnxb	-1.36373	3.25e-07	2.51e-05
Fxyd6	-1.35987	0.00263693	0.0313542
Calcrl	-1.35564	1.97e-05	0.000736527
Cspg5	-1.3524	0.00296207	0.0336684
Gm31333	-1.35237	0.000444689	0.00848192
Tceal1	-1.35171	0.000815893	0.013269
Plac9	-1.35056	5.36e-05	0.00158987
Olfm2	-1.34726	0.00507956	0.0497289
Nrep	-1.34396	6.08e-05	0.00176412
Clec2h	-1.34145	3.97e-05	0.0012879
Cavin3	-1.34006	0.00264259	0.0313811
Zbtb7c	-1.3296	0.00129337	0.0185364
Cd4	-1.32734	0.00288437	0.033079
Ntm	-1.32558	0.00329379	0.0362288
Epha3	-1.32438	0.0033075	0.0363178
Bach2	-1.31948	1.85e-05	0.000712334
Vwf	-1.31408	7.01e-05	0.00197349
Havcr1	-1.31363	0.00275342	0.0320996
Fgf2	-1.3123	0.000164161	0.00388015
Nrarp	-1.30845	0.00406124	0.0424638
Notch3	-1.30756	0.000264834	0.00570918
Capn3	-1.30726	6.72e-05	0.00190716
Dusp1	-1.30591	0.0002743	0.00587402
Cyp2s1	-1.30505	0.00211001	0.0268175
Arhgap6	-1.3042	2.97e-05	0.00104061
Tdrkh	-1.2969	4.37e-05	0.00136816
Gm36041	-1.29551	0.000341834	0.00696232
Adamts5	-1.29484	0.00290843	0.033248
Gm2061	-1.29185	0.00428281	0.0441006
Ces2a	-1.28907	1.25e-12	4.73e-10
Pkia	-1.28734	0.00124667	0.018088
Cyp46a1	-1.28211	3.12e-05	0.00107643
Klf10	-1.28051	2.7e-05	0.000966438
Col3a1	-1.27629	8.26e-07	5.36e-05
Sox18	-1.27234	0.000807489	0.0131822
AU021092	-1.26972	0.000229414	0.00508135
Ctsk	-1.26809	0.00132211	0.018823
Ccdc3	-1.25555	0.00106561	0.0162842
Creb3l1	-1.25445	0.00476213	0.0475318
Cpe	-1.24752	0.000562511	0.0101709
Jchain	-1.24718	0.000309413	0.0064339
Hspa12a	-1.24224	0.00290467	0.033248
Gnai1	-1.24131	3.67e-05	0.00121075
Ripply3	-1.24111	0.00125563	0.0181771
Erg	-1.23764	4.18e-07	3.08e-05
Adgrv1	-1.22823	0.00127824	0.0183808
Loxl2	-1.22704	0.00127147	0.0183038
Me1	-1.22628	7.53e-05	0.00208844
Ssbp2	-1.22505	9.88e-05	0.00258808
Dll4	-1.2243	0.000305024	0.00636953
Hsd17b6	-1.22232	4.67e-08	4.75e-06
Cited2	-1.21559	9.45e-08	8.52e-06
Lhfpl2	-1.21412	0.00101483	0.0156467
Adgrl4	-1.21255	0.000331951	0.00682433
Ccn6	-1.20937	0.00319303	0.0355073
Adcyap1r1	-1.20658	0.00395821	0.0418081
Paxx	-1.20633	0.000814257	0.013269
Arl4d	-1.20068	0.00159025	0.0216157
Cyyr1	-1.19633	0.000457702	0.00866614
Bmp5	-1.19431	1.25e-06	7.55e-05
Efemp1	-1.1937	9.65e-08	8.59e-06
Ntn4	-1.18965	0.00144338	0.0201714
Tcf21	-1.18929	0.000746971	0.0123346
Dlc1	-1.18725	2.82e-14	1.26e-11
Fbn1	-1.18429	0.000836688	0.013556
Map3k15	-1.17685	0.000197441	0.00452851
Myct1	-1.17358	0.00413169	0.0430262
Nat8f5	-1.17162	0.00157307	0.021518
Naalad2	-1.16912	0.00344985	0.0374038
Ttyh1	-1.16589	0.00262569	0.0312782
Dpysl3	-1.16142	0.00353847	0.0381723
Nid2	-1.16081	1.01e-05	0.000440723
Ugt2b37	-1.16047	6.37e-05	0.00183268
Aqp8	-1.16038	0.00398225	0.0419435
Postn	-1.16026	2.67e-07	2.08e-05
Gm32063	-1.15709	0.00462401	0.0466483
Sparc	-1.15519	4.07e-10	7.3e-08
Pdk4	-1.15481	0.00171388	0.0228865
Fam180a	-1.14398	0.00197281	0.0253482
Gm36753	-1.14347	0.00500234	0.0492341
Bdh2	-1.14215	1.14e-06	7.02e-05
Bmf	-1.13883	0.000915533	0.0145594
Blnk	-1.13501	0.00436623	0.0448181
Mpp4	-1.13481	0.000400555	0.00786074
Ltbp1	-1.13392	0.00117523	0.0173446
Klk1b4	-1.1338	0.00267837	0.0316579
Cavin2	-1.13239	0.000379249	0.0075111
Gm32511	-1.13178	0.0026056	0.0311538
Gadd45a	-1.12871	0.00219968	0.0275237
Mxra7	-1.12774	0.000341501	0.00696232
Timp3	-1.12527	1.47e-08	1.81e-06
Ccbe1	-1.12405	0.000703336	0.0119144
Fscn1	-1.11602	0.001283	0.0184287
Colec10	-1.11459	1.16e-05	0.000488967
Rhoj	-1.11387	0.000403956	0.00789149
Ugt2b38	-1.11325	0.000257558	0.00557093
Mup21	-1.1129	0.000140341	0.0034193
Gas1	-1.10953	2.8e-05	0.000998178
Tfpi	-1.10928	3.68e-05	0.0012114
Sult1c2	-1.10491	0.000305824	0.00636953
Fbln5	-1.10433	0.000709374	0.0119563
Plxna4	-1.10413	0.00400355	0.0420308
Plekhg1	-1.10371	0.000310887	0.00644379
Slc12a5	-1.09966	0.00292855	0.0333772
Pde3a	-1.09728	0.000414255	0.00806828
Mest	-1.09172	0.00228204	0.0283346
Acaa1b	-1.08774	3.18e-05	0.00108573
Stxbp1	-1.08575	0.00089396	0.0142868
Flt1	-1.08522	0.00103541	0.0159169
Gstp1	-1.0845	1.28e-08	1.63e-06
Ccn1	-1.08248	1.99e-07	1.62e-05
Bmp6	-1.07755	3.31e-05	0.00111602
Ldb2	-1.07501	0.00149618	0.0206854
Lratd1	-1.07436	0.00329837	0.0362484
Sparcl1	-1.07354	5.8e-05	0.00169918
Pde1a	-1.07038	0.00291649	0.0332691
Cadm3	-1.07029	0.0012026	0.0175273
Zfp982	-1.06959	4.78e-05	0.00145374
Emcn	-1.06893	0.00491767	0.0485117
Ppp1r3c	-1.06863	2.56e-08	3e-06
Mtss2	-1.0686	0.00152411	0.0209816
Nbea	-1.06493	0.00147961	0.0205783
Chic1	-1.06062	0.00310809	0.0347487
Rcn3	-1.05715	0.000154403	0.00371286
Coro2b	-1.05679	0.00304601	0.0342666
Gpd2	-1.05578	4.14e-05	0.00132434
Zfp992	-1.05295	6.8e-06	0.00032279
Clec11a	-1.05081	0.00284041	0.0327484
Gm32461	-1.04711	0.000177712	0.00415724
Papln	-1.04564	0.000969041	0.0151126
Ldhb	-1.04432	0.00273042	0.0319945
Pth1r	-1.04281	1.48e-05	0.000597604
Wfdc1	-1.04272	0.0010656	0.0162842
Tie1	-1.04242	8.79e-05	0.00232657
Plk2	-1.04039	8.81e-09	1.16e-06
Mrgpre	-1.04008	0.0015204	0.020953
ND6	-1.03874	6.59e-05	0.00188651
Gucy1a1	-1.03507	0.00032712	0.00673701
Nudt7	-1.03462	4.54e-05	0.00139652
Mapk15	-1.03306	2.71e-06	0.000148297
Dennd2a	-1.03142	0.00301722	0.0340861
Gng11	-1.03082	0.00255419	0.0307384
Col27a1	-1.02924	0.000137791	0.00337584
Efna1	-1.029	2.7e-08	3.13e-06
Cd19	-1.02768	0.00176345	0.0233314
Hes1	-1.02539	0.000118	0.00298186
Lifr	-1.01879	2.83e-06	0.000154448
Tek	-1.01447	0.00291207	0.033248
Arhgap24	-1.01412	0.0011146	0.0167165
Sox4	-1.01378	0.00480893	0.0478411
Gucy1b1	-1.01202	0.000138082	0.00337584
Kdr	-1.00973	2.01e-05	0.00074986
Golm2	-1.00669	0.000670466	0.0115777
Elk3	-1.00598	0.000734129	0.0122005
Pakap	-1.00564	0.000256332	0.00556304
Cldn5	-1.00509	0.00111379	0.0167165
Pla2r1	-1.005	0.000223771	0.0050079
Gm32342	-0.999784	0.00138828	0.0195495
Amdhd1	-0.998912	1.43e-07	1.19e-05
Mcam	-0.994741	0.00045378	0.00864106
Grb10	-0.987123	0.00033343	0.00682433
Tle6	-0.984703	0.00394742	0.0417812
Hspg2	-0.983573	3.16e-08	3.49e-06
Mmrn2	-0.980995	0.00163253	0.0220511
Rnf125	-0.977876	0.00219416	0.027508
Fam171a1	-0.976869	0.000692239	0.0118083
Ramp2	-0.975609	0.00257554	0.0308622
Trp53i11	-0.973267	9.93e-05	0.00259664
Ppic	-0.972368	0.00479498	0.047739
Ddr2	-0.971709	0.000337746	0.00690081
Cyfip2	-0.971151	0.000247977	0.00542822
Pam	-0.970669	1.59e-06	9.26e-05
Serpinh1	-0.970435	0.000525612	0.00962884
Gabbr2	-0.969525	2e-10	3.74e-08
Igfbp3	-0.967902	1.62e-05	0.000643032
Unc45b	-0.966367	0.00253411	0.0306347
Gm41963	-0.963547	1.06e-05	0.00045575
She	-0.956437	0.00264648	0.0313811
Adra2b	-0.954315	0.000706811	0.0119347
Sprn	-0.951784	0.00236237	0.0290526
Gpat2	-0.949738	0.00151675	0.020925
Angptl6	-0.948781	0.000310328	0.00644255
Fabp1	-0.938392	1.2e-07	1.04e-05
Septin4	-0.937897	0.000109657	0.00281495
Depp1	-0.936497	0.000250703	0.00546846
Grm8	-0.933979	0.00155831	0.0213399
Hba-a2	-0.933408	0.00125039	0.0181215
Ms4a4d	-0.930511	0.00216468	0.0272973
Spata22	-0.920768	0.00053169	0.00969734
Lhfpl6	-0.919655	0.000820522	0.0133275
Spred2	-0.918293	4.05e-06	0.000208247
Dsg1c	-0.913592	3.73e-05	0.00122408
Pdgfrb	-0.912808	0.000953179	0.0149115
Gsn	-0.910717	0.0001041	0.00270471
Fstl1	-0.908704	0.00311583	0.0348051
Igfbp7	-0.90717	7.38e-06	0.000340424
Lamb1	-0.904663	0.000466446	0.0087802
Gm39743	-0.899336	0.00303667	0.0342168
Bik	-0.898751	0.00161319	0.0218806
Mrnip	-0.898638	0.000483184	0.00899042
Pdilt	-0.897023	1.88e-05	0.000715123
Elovl5	-0.895428	5.28e-05	0.00157078
Irs2	-0.894981	0.00181937	0.0238755
Sh3rf1	-0.893941	0.00309931	0.0346805
Slc22a30	-0.88825	1.97e-06	0.000112852
Carmil1	-0.883304	7.3e-06	0.000338957
Dixdc1	-0.88284	8.73e-09	1.16e-06
Abca8a	-0.881809	5.03e-05	0.0015146
Pde4b	-0.881663	0.000109027	0.00280451
Pygl	-0.879559	1.57e-05	0.000627458
ND3	-0.877697	0.00184118	0.024064
Smtn	-0.875786	0.00452296	0.0459887
Slc30a10	-0.875212	3.46e-05	0.00115819
Coq8a	-0.872139	0.000473527	0.00883386
Gsta2	-0.871941	0.000113162	0.00288787
Scgb1a1	-0.871316	0.001188	0.017395
Serpina7	-0.869065	0.000474086	0.00883386
ATP6	-0.869063	0.00046854	0.00879399
Grk5	-0.858906	0.0050635	0.0496092
Hba-a1	-0.857946	0.00118948	0.017395
Arhgef9	-0.854059	0.000993316	0.0153613
Ecm1	-0.851771	1.08e-06	6.72e-05
Jcad	-0.849457	0.00118508	0.017395
Nav1	-0.848384	0.000739175	0.0122686
Ccnd2	-0.845654	0.00109928	0.0165811
Fzd8	-0.845131	0.00409795	0.0427438
Atg16l2	-0.842478	0.000911105	0.0145069
Ptprb	-0.841644	0.00086776	0.0139277
Colec11	-0.841181	1.14e-05	0.000484363
Cd300lg	-0.837027	0.00301467	0.0340861
Serpina6	-0.834231	0.00132157	0.018823
Bmp2	-0.832391	0.00261711	0.0312336
Adprh	-0.832384	0.000975447	0.0151941
B4galnt3	-0.830153	0.00429174	0.0441236
Podn	-0.828968	0.000668339	0.0115687
Atg10	-0.828645	0.000594465	0.0105322
Ehd2	-0.828001	0.00456909	0.046275
Dcaf12l1	-0.827787	0.000743837	0.0123088
Lrat	-0.827149	0.0021877	0.0274803
Amotl1	-0.827075	0.000381675	0.00754757
Gpr182	-0.826641	0.00230507	0.0285709
Timp2	-0.823055	0.000387248	0.0076344
Tomm40l	-0.818475	5.11e-06	0.000252648
Fam149a	-0.817739	1.16e-06	7.13e-05
Scnn1a	-0.816712	0.000427564	0.00825281
Dcn	-0.816093	0.000778777	0.0127619
Fitm1	-0.816048	8.79e-06	0.000395297
Cabcoco1	-0.814694	0.00318975	0.0355073
COX2	-0.806596	0.000423546	0.00819978
Nr0b2	-0.80637	0.00448694	0.04573
Uox	-0.794973	4.86e-05	0.00146909
Sned1	-0.789141	4e-06	0.000206757
Cyp4a12a	-0.788465	0.00327078	0.0360076
Bcam	-0.787379	0.00473805	0.0474282
Zfp101	-0.787148	0.00331529	0.0363724
Rwdd3	-0.785473	0.00253465	0.0306347
Elovl2	-0.784859	6.48e-08	6.2e-06
Col5a1	-0.781848	0.00141151	0.0197903
Lrit2	-0.781017	0.0016961	0.0226961
Srd5a1	-0.780838	3.62e-06	0.000192275
Irf2bp2	-0.779894	0.000703906	0.0119144
Inhba	-0.775745	0.00221645	0.0277067
Alas2	-0.772546	2.17e-05	0.000795268
ND2	-0.772346	0.00061638	0.0108734
Nat8f1	-0.770857	6.13e-05	0.00177055
Rnf152	-0.765567	0.00281765	0.0325441
Gm44096	-0.764501	0.00438722	0.0449621
Ehd3	-0.763783	0.000398629	0.00783485
Lrit1	-0.761083	0.00326217	0.035973
Mlxipl	-0.760395	2.16e-05	0.000793818
Tinagl1	-0.759515	0.00114753	0.0171223
Plxnd1	-0.751653	0.000105906	0.00273512
Cyp3a59	-0.750454	7.56e-05	0.00209122
Tgfbr3	-0.750363	0.000375382	0.00745741
Kcp	-0.750159	0.000899433	0.0143565
Ttc39c	-0.749238	0.000934792	0.0147567
Gls2	-0.749174	0.00025692	0.00556646
Hgf	-0.744051	0.00149179	0.0206469
Itpkb	-0.743787	0.00453584	0.0460466
Ets1	-0.741688	0.000278082	0.00592552
Nhej1	-0.741336	0.00173653	0.0230935
Sntg2	-0.740898	0.000134816	0.00332863
Lipc	-0.737278	5.72e-07	3.89e-05
Gstm6	-0.73684	0.000178045	0.00415748
Rassf3	-0.731259	9.64e-06	0.000425028
Mup3	-0.729542	0.00247871	0.0302244
Cystm1	-0.727748	0.0045468	0.0460946
Gclc	-0.722679	0.000909066	0.0144923
Ldlrad4	-0.721933	8.01e-05	0.00216452
Cyp2c23	-0.719622	4.6e-05	0.00140952
Vipr1	-0.719006	8.05e-05	0.00217062
Bambi	-0.715406	0.00415208	0.0431689
Ugp2	-0.710692	0.000127592	0.00318176
Rgs5	-0.70868	0.00352387	0.0380466
Fcgr2b	-0.705258	0.00276017	0.03211
Aox3	-0.704644	7.54e-05	0.00208844
ND1	-0.704131	0.0007324	0.0121875
Hsd3b2	-0.702515	8.22e-07	5.36e-05
Arhgap26	-0.698206	0.00092523	0.0146415
Epb41l2	-0.698077	0.00137219	0.0194075
Dnase1l3	-0.69728	0.00269449	0.0317463
Cpne2	-0.690629	0.00116273	0.0172777
ND4L	-0.689747	6.72e-06	0.000320125
Eng	-0.689248	0.000200345	0.00457078
Add3	-0.681386	6.63e-05	0.00189433
Tspan33	-0.680838	0.000918069	0.0145639
Lactb2	-0.680747	0.000937335	0.0147788
Rpa3	-0.671199	0.00341528	0.0370986
Slc2a2	-0.665754	0.00477788	0.0476423
Il11ra1	-0.665164	0.000639297	0.0111708
Adgrf5	-0.66126	0.00111315	0.0167165
Ces2e	-0.657775	0.00144833	0.0201874
Tead1	-0.656946	0.000233025	0.00515248
Snx29	-0.656184	0.00320441	0.0355485
Cyp3a25	-0.655158	0.000655686	0.0114263
Id2	-0.653459	0.00383346	0.0408428
Cryl1	-0.652272	0.00164072	0.0220896
Ghr	-0.650642	0.000460506	0.00870646
Aadac	-0.648245	0.000176402	0.00414159
Cyp2f2	-0.644871	3.41e-05	0.00114484
Abcg8	-0.642247	0.00332916	0.0364936
Ids	-0.641886	0.000138296	0.00337584
Tkfc	-0.641662	0.00230866	0.0285827
C1qtnf1	-0.640373	0.00464648	0.0467852
Pdcd4	-0.638699	0.000295632	0.0062073
ND5	-0.636426	0.000208996	0.00472639
Casp3	-0.634755	0.000842081	0.0136093
Myef2	-0.634753	1.92e-05	0.000727866
Rnaseh2c	-0.634135	1.79e-06	0.00010319
Pdk1	-0.633954	0.000354253	0.0071588
Qdpr	-0.630975	0.00323648	0.0357462
Acy3	-0.630393	1.59e-05	0.000631196
Gys2	-0.628089	0.000283656	0.00601454
Arhgap18	-0.62631	0.00239781	0.0294324
Rab20	-0.625256	0.00173634	0.0230935
Ces3b	-0.624338	0.000575135	0.0102863
Atxn7l1	-0.622187	0.000464138	0.0087623
Pard3b	-0.620998	0.00458543	0.0463993
Mcc	-0.620875	0.000224877	0.00502108
Cyp4v3	-0.620437	1.19e-05	0.000496667
Enpep	-0.618553	0.000155561	0.00371992
Flt4	-0.617016	0.00302663	0.0341335
Rdm1	-0.615543	0.00393033	0.0416345
COX3	-0.614742	0.00304639	0.0342666
Pnpla7	-0.613284	0.000368085	0.00734477
Albfm1	-0.611643	0.000108816	0.00280451
Fam210a	-0.610159	0.00257882	0.0308622
Pla2g6	-0.608156	0.000177447	0.00415724
Itih5	-0.606966	0.00164961	0.0221517
C6	-0.605296	8.98e-06	0.000401095
Mcu	-0.601858	0.000796104	0.0130128
Dpy19l3	-0.600288	0.00395614	0.0418081
Mfsd4b1	-0.599933	0.000226501	0.00503919
Abcc9	-0.598763	0.00390795	0.0414654
Sms	-0.598691	0.00448361	0.04573
Myo6	-0.597378	1.29e-05	0.000527154
Khk	-0.594023	0.0023428	0.0288945
Arvcf	-0.59187	0.000698052	0.0118917
Haus4	-0.589697	0.00247158	0.0301659
Cfhr3	-0.587679	0.00116695	0.0173006
Pah	-0.586995	0.00118548	0.017395
Bdh1	-0.583251	0.000932173	0.0147333
Nubpl	0.580447	0.00288445	0.033079
Slc10a7	0.582799	0.000702397	0.0119144
Ltbr	0.583508	0.000132925	0.00328824
Lrrc59	0.584584	0.00180057	0.023701
Sh3bp2	0.585121	4.27e-05	0.00134797
Pabpc4	0.585144	0.000115754	0.00293085
Tgm1	0.585928	0.00398784	0.041946
Ddx28	0.586802	0.00195828	0.0252116
Scfd2	0.591959	0.00267963	0.0316579
Cmbl	0.59384	0.000834384	0.0135357
Fam169b	0.594825	0.000121227	0.00304554
Ppfibp2	0.596429	5.75e-05	0.00168637
Glt1d1	0.597189	0.000729381	0.0121844
Jade2	0.598882	0.0050305	0.0493984
Map1lc3b	0.598977	0.00044426	0.00848192
Il17ra	0.59937	0.000406893	0.00793687
Slc48a1	0.599463	9.73e-06	0.000427311
Dap	0.599567	1.87e-05	0.000715123
Ildr2	0.599934	0.00109785	0.0165808
Ptpn9	0.600631	0.000712957	0.0119875
Abhd15	0.60145	0.00107318	0.0163341
Mlec	0.602137	0.00109358	0.0165357
Entpd5	0.604113	0.000251208	0.00547022
Pcsk5	0.606291	0.000484421	0.00900047
Rdh16f2	0.607963	0.00212657	0.0269484
Pptc7	0.608184	0.000202419	0.00460373
Slc25a19	0.608454	0.000564743	0.0101709
Coa6	0.608485	0.0012861	0.0184526
Flot1	0.609507	0.00137987	0.0194948
Pla2g15	0.610101	0.000287985	0.00608633
Gpatch4	0.611595	0.00214279	0.0271007
Hexb	0.61192	0.000718756	0.0120536
Bmp1	0.612152	0.000130667	0.0032386
Fgg	0.613121	0.000283061	0.00601179
Enpp1	0.616965	2.89e-05	0.00102284
Kng2	0.621121	3.39e-05	0.00113899
Mmp14	0.622985	0.000248018	0.00542822
Impact	0.623935	0.000144478	0.00351178
Serinc3	0.624283	0.000441773	0.00845128
Ttc7	0.629157	7.07e-05	0.001986
Fgf1	0.632989	0.00278694	0.0322709
Fgb	0.635012	0.000271231	0.00583735
Litaf	0.639829	0.0018889	0.0245021
Tmem41a	0.639989	0.00257093	0.0308536
Abcd1	0.641483	5.27e-05	0.00157048
Pnpla2	0.6444	0.00382512	0.0408213
Fas	0.644973	0.000109869	0.00281495
Ahsg	0.645464	2.36e-05	0.000859922
Hpgd	0.645694	0.00012797	0.00318397
Sall1	0.64631	0.00073078	0.0121875
Prlr	0.646382	0.000136041	0.00334608
Ttpal	0.646697	8.18e-05	0.00219039
Ahcyl	0.649507	0.000523394	0.00961393
Aqp11	0.651839	1.76e-06	0.000101703
Baiap2	0.652275	0.00459049	0.0463993
S100a10	0.652996	0.00108312	0.0163966
Ahcy	0.653736	0.000274882	0.00587673
Enpp2	0.65864	0.000186731	0.00431352
Rnd2	0.659046	0.000264451	0.00570918
Ctps2	0.663131	7.94e-05	0.00215291
Rsad1	0.664078	0.00428539	0.0441006
Lcat	0.66419	8.77e-05	0.00232555
Cfh	0.664276	0.000469766	0.0088042
Ikbke	0.664878	0.000707041	0.0119347
Cpox	0.665252	0.00027985	0.00595337
Idua	0.66586	0.00476312	0.0475318
Fmo1	0.667561	7.13e-06	0.000333788
Abcd4	0.669274	0.000372499	0.00741153
Snx10	0.671166	0.000536777	0.00977631
Gm27216	0.673032	5.58e-05	0.00164202
Ces1b	0.677224	4.89e-06	0.000243036
Ppargc1a	0.681868	0.00217226	0.0273635
Crp	0.683492	1.51e-05	0.000606217
Tnfrsf1a	0.684424	1.51e-05	0.000606217
Ripk4	0.685776	0.00183289	0.0239896
Tpm3	0.687658	0.00209187	0.0266131
Zbtb14	0.689119	8.17e-05	0.00219039
Slc20a1	0.691253	0.00398897	0.041946
C4bp	0.693109	6.61e-06	0.000317168
Spp1	0.694193	0.00338451	0.0369748
Rusc1	0.702565	0.00474653	0.0474763
Crip2	0.71173	4.4e-05	0.00137152
Urad	0.712531	2.34e-05	0.000854814
Akr1d1	0.712819	0.000568503	0.0102244
Pfkfb2	0.713831	6.63e-06	0.000317168
Hspb8	0.717334	9.18e-07	5.87e-05
Antxr2	0.71774	5.06e-07	3.59e-05
Fga	0.718334	6.09e-05	0.00176436
Ttpa	0.718676	0.00278692	0.0322709
C4b	0.719277	0.000105212	0.00272784
Plbd1	0.720799	6.3e-08	6.17e-06
Plxnb1	0.723541	1.7e-05	0.000664795
Altre	0.726988	0.00107159	0.0163341
Eppk1	0.729696	0.000129022	0.00320396
Wfdc21	0.729935	3.68e-06	0.000194316
Hacl1	0.730231	0.000554667	0.0100737
Synpo	0.731515	0.00422435	0.0437091
Bnip3	0.732024	6.92e-05	0.00195234
Slc18a1	0.734217	0.00113549	0.0169902
S1pr5	0.734482	0.00341596	0.0370986
Agt	0.73469	2.08e-06	0.000116986
Tmem120a	0.735463	3.52e-07	2.66e-05
Tbc1d19	0.736872	0.00395968	0.0418081
Hsph1	0.737148	0.00105674	0.0161871
Hspa8	0.741801	7.05e-06	0.000331129
Rpap3	0.742281	0.000127635	0.00318176
Ctsc	0.74487	0.00347068	0.0375665
Tmem176b	0.745135	1.45e-07	1.2e-05
Shroom3	0.745265	7.73e-05	0.0021227
Slc35e3	0.746455	1.06e-05	0.000454589
Tango2	0.752088	6.46e-08	6.2e-06
Slc4a4	0.753464	0.00262208	0.0312641
Slc16a7	0.757723	2.64e-07	2.07e-05
Clca3a1	0.759342	0.00161482	0.0218806
Man2b2	0.759385	4.67e-09	6.63e-07
Tmem62	0.762041	2.58e-07	2.04e-05
Zfand2a	0.762785	6.93e-06	0.000326661
Fam234b	0.768545	8.59e-08	8.04e-06
Caskin2	0.768676	2.93e-06	0.000157527
Cobl	0.769307	1.56e-06	9.13e-05
Serping1	0.770273	1.35e-06	8.01e-05
Eeig1	0.770374	0.000603925	0.0106829
Esr1	0.770552	4.04e-05	0.00130778
Lpgat1	0.775302	0.000183702	0.00426645
Aig1	0.777389	9.88e-06	0.000431096
B3galt1	0.778879	0.000225138	0.00502108
Clec1b	0.779811	0.00274692	0.0320996
Rhbg	0.782912	0.00361378	0.0388226
Nfkbiz	0.787034	7.2e-06	0.000335804
Amigo2	0.787656	0.00126051	0.0182135
Limd2	0.788049	6.84e-05	0.00193561
Tmem176a	0.788481	1.44e-08	1.81e-06
Rnf135	0.78874	7.43e-07	4.92e-05
Vcpkmt	0.795541	0.00272276	0.0319569
Gde1	0.800454	1.01e-06	6.39e-05
Clu	0.800849	1.26e-06	7.55e-05
Spacdr	0.802467	0.00512855	0.0499811
Cd302	0.804258	3.62e-09	5.22e-07
Slc39a14	0.806885	7.9e-05	0.00215291
Wnt5b	0.812832	0.000953838	0.0149115
Saa4	0.813035	7.97e-06	0.000365113
Sdc3	0.815603	0.00510485	0.0498936
Mvp	0.819864	2.02e-05	0.00074986
Plin5	0.820447	0.000983527	0.0152836
Grk3	0.821449	0.00178898	0.0235726
Wipf3	0.823449	0.00274553	0.0320996
Camk2b	0.827845	6.26e-07	4.19e-05
Gm4285	0.836705	0.00383884	0.0408664
Adcy4	0.841443	0.00338786	0.0369801
Tifa	0.848522	0.000917344	0.0145639
Ldhd	0.848985	6.45e-08	6.2e-06
Dok2	0.85129	0.00467234	0.0469525
Cebpb	0.855346	1.26e-05	0.000517065
Ifi30	0.86044	3.3e-05	0.00111544
Foxa3	0.862711	4.23e-05	0.00134402
Rrp12	0.869171	0.000619827	0.0109193
Adgre4	0.871404	0.00197827	0.025393
Ssbp4	0.87676	0.00309774	0.0346805
Gm32202	0.879642	0.00110044	0.0165811
Pfkfb1	0.882445	0.000354929	0.00716125
Pros1	0.882864	1.88e-07	1.54e-05
Glrx	0.883951	1.83e-08	2.21e-06
Tspan4	0.884747	2.08e-06	0.000116986
Slc10a2	0.885176	0.00173311	0.0230935
Lgmn	0.885464	0.000295041	0.00620499
Jak3	0.887125	8.14e-06	0.000371495
Galns	0.888646	9.5e-08	8.52e-06
Wfdc17	0.889963	0.00175397	0.0232669
As3mt	0.890937	4.23e-08	4.37e-06
Mvk	0.892803	0.00107579	0.0163432
Cpb2	0.892993	3.64e-11	8.26e-09
Plpp2	0.893183	6.85e-06	0.000324075
Tmem98	0.896657	0.000120351	0.00302941
Aifm2	0.898124	2.89e-05	0.00102284
Rnase4	0.902348	4.86e-07	3.46e-05
Fam187b	0.903512	0.00099015	0.0153307
Hnf4aos	0.904234	0.00318156	0.0354473
Ly6e	0.91047	0.00359272	0.0386929
Tctn2	0.910484	0.00286663	0.0329624
Aprt	0.911029	1.24e-10	2.39e-08
Tlr4	0.911073	0.00444401	0.0454682
Cp	0.911771	7.16e-09	9.73e-07
Adora1	0.913202	2.26e-06	0.000125818
Dynll1	0.917171	4.15e-06	0.000212812
Aif1	0.91886	0.00255342	0.0307384
Srxn1	0.921268	2.07e-06	0.000116986
Tfrc	0.926991	4.32e-05	0.00136065
Lcp2	0.927788	0.00356704	0.0384484
Dmpk	0.930923	0.000161283	0.00383544
Naip5	0.932699	0.00162555	0.0220028
Sult1d1	0.935318	0.000115293	0.0029249
Nucb2	0.944478	0.000716421	0.0120301
Serpina10	0.949156	1.98e-06	0.000112852
Tmc7	0.955949	0.000578775	0.0103371
Sult1a1	0.961215	5.26e-06	0.000259297
Ptgs1	0.961292	0.000180608	0.00420974
Gnat1	0.96531	0.00339222	0.0369801
Smyd1	0.966669	3.64e-05	0.00120625
Ifitm2	0.972202	2.93e-11	6.88e-09
Gskip	0.976193	1.77e-05	0.000689652
Gfra1	0.976595	9.42e-08	8.52e-06
Gm7694	0.979707	6.85e-05	0.00193561
Pla2g12a	0.981554	0.000113439	0.00288923
Ccdc134	0.982177	0.00175497	0.0232669
Cd84	0.986946	0.0050131	0.0493024
Fyb	0.987526	0.0006742	0.0115777
Lamb3	0.988237	0.00143661	0.0200985
Tmem267	0.989092	0.000923804	0.0146369
Tnfaip3	0.993199	0.00322016	0.0356927
Folr2	0.993775	0.000525698	0.00962884
Qsox1	0.994114	2.04e-08	2.44e-06
Ang	0.995919	9.59e-10	1.59e-07
Spata24	1.00098	0.000153677	0.00370921
Fhad1	1.00286	0.000947393	0.0148828
Slc1a5	1.00326	0.000663377	0.0115281
Htatip2	1.00405	4.4e-11	9.63e-09
Capn8	1.00929	1.41e-05	0.000572461
Cd300ld	1.0103	0.00138472	0.019542
Ucp2	1.01452	0.000424683	0.00820947
Sirpa	1.01621	0.000682976	0.0116811
Kcna2	1.02079	0.00471004	0.0471845
Jaml	1.0226	0.00438641	0.0449621
Cd36	1.02576	4.85e-06	0.000242169
Urml	1.02789	3.8e-06	0.00019855
Nos1ap	1.03069	0.00339838	0.0369933
Fcer1g	1.03101	0.00063077	0.0110818
Csrp3	1.04121	2.59e-07	2.04e-05
Fndc3b	1.04597	3.74e-08	4.03e-06
Clec4f	1.04814	0.000361789	0.00724307
Cyp39a1	1.05483	4.15e-07	3.08e-05
Treml4	1.05617	0.00348185	0.0376559
Rcan2	1.05849	0.00099901	0.0154309
Idi1	1.06341	0.00489902	0.0484035
Hrg	1.08541	2.11e-11	5.23e-09
Laptm5	1.08683	0.00296511	0.0336684
Grn	1.08839	1.07e-07	9.46e-06
Gm32605	1.08845	0.00452301	0.0459887
Cd44	1.09047	0.000158202	0.00376911
Nr1i3	1.09929	1.2e-05	0.000496692
Irak3	1.10422	0.00107988	0.0163773
Tyrobp	1.11139	0.000300648	0.00630238
Lrrc14b	1.11676	0.00254084	0.0306634
Fermt3	1.11978	0.00451716	0.0459887
Pilra	1.12645	0.00270608	0.0318322
C1qa	1.13078	0.0004663	0.0087802
Cd68	1.13342	0.00372266	0.0398108
Tacc2	1.14474	9.79e-07	6.2e-05
Arhgef26	1.1465	3.11e-09	4.61e-07
Itgal	1.14677	0.00115714	0.0172343
Per1	1.14862	0.00327088	0.0360076
Fam110c	1.14899	0.00252744	0.0306347
Creld2	1.15272	2.1e-05	0.000776601
Csf3r	1.15857	0.00404988	0.0423794
Cybb	1.16348	0.000677457	0.0116021
Cyp2a22	1.16415	0.002789	0.0322709
Cd300c2	1.16904	0.00323277	0.0357462
Nqo1	1.16987	1.05e-09	1.72e-07
Abcd2	1.17113	4.46e-05	0.00138008
C3	1.17133	1.68e-09	2.64e-07
Ctla2b	1.17141	7.17e-05	0.00200822
Tsku	1.1719	0.00252918	0.0306347
Clec12a	1.18158	0.00157921	0.0215737
Cfp	1.18668	2.7e-06	0.000148297
Lrrc25	1.18782	0.0048992	0.0484035
Rbp1	1.19192	0.000384925	0.0076002
C1qb	1.19244	0.000342967	0.00697141
Msmo1	1.19254	0.00140981	0.019788
Rhbdd2	1.19989	2.74e-08	3.13e-06
Cers6	1.21382	1.69e-05	0.000662801
Cyth4	1.21569	0.00138824	0.0195495
Csf1r	1.21632	0.000229148	0.00508135
Scara5	1.21743	0.000441224	0.00845128
Slc27a1	1.21936	3.17e-05	0.00108573
Ctss	1.21946	4.38e-05	0.00136816
Slc13a3	1.22157	4.22e-07	3.09e-05
Cyp3a13	1.22185	4.53e-13	1.77e-10
Fbxo31	1.22403	5.3e-07	3.7e-05
Il1r1	1.22463	3.08e-05	0.00106829
Crat	1.22508	0.00164222	0.0220896
Lair1	1.22611	0.00136927	0.0193874
Plpp5	1.2298	3.75e-12	1.18e-09
Cdkn2c	1.23555	0.00420755	0.0435702
Ncf2	1.24092	0.00276326	0.032117
Slc11a1	1.24324	8.42e-05	0.00224281
Mat1a	1.24344	9.42e-08	8.52e-06
Clec7a	1.25164	0.00176077	0.0233198
Nlrp12	1.25271	0.000271865	0.00584126
C3ar1	1.25497	0.000844048	0.013624
Pla2g4a	1.25618	0.00488356	0.0483541
Steap4	1.25641	1.25e-05	0.000514303
Klra2	1.26407	0.0016324	0.0220511
Ccr5	1.26453	0.000674335	0.0115777
Gm33447	1.26997	0.00418298	0.0434203
Alox5ap	1.27091	0.00380987	0.0406921
Ms4a6c	1.27674	0.00187751	0.0244152
Gm27252	1.27765	0.00323883	0.0357462
Gm38500	1.27991	0.0028479	0.0328055
Egr1	1.28381	0.00403704	0.0422793
Adgb	1.28402	0.000868772	0.0139277
Ccnd1	1.29169	0.000215791	0.00486301
Ear2	1.29201	0.000710177	0.0119563
Fabp7	1.29793	7.91e-05	0.00215291
C1qc	1.29993	3.6e-05	0.00119631
Cyp4f16	1.30046	0.000343361	0.00697141
Srrm4os	1.30254	0.00465207	0.0467852
Cyp2c38	1.30811	1.78e-05	0.000689652
Jrk	1.31103	0.00512625	0.0499811
Csf2rb	1.31222	9.38e-05	0.00247265
Lbp	1.31377	2.37e-08	2.81e-06
Cd300a	1.31506	0.000573741	0.0102863
Fgr	1.31864	0.00121605	0.0176834
Pkib	1.31866	0.00299665	0.0339734
Nfasc	1.31897	0.000148007	0.00358577
Syne4	1.32051	7.08e-07	4.71e-05
Dnajc12	1.32601	0.000287056	0.00607666
Tlr7	1.32661	0.00241476	0.0295842
Gpat3	1.32951	0.000519676	0.00955923
Spic	1.33017	7.65e-05	0.00210528
Socs3	1.33056	0.000664941	0.0115281
Gm33543	1.3419	3.23e-05	0.00110217
Marchf1	1.34589	0.000457236	0.00866614
Hdac9	1.34704	0.000989892	0.0153307
Vsig4	1.34785	9.34e-06	0.000414519
Gm53184	1.35358	0.00503982	0.0494523
Cebpd	1.35962	4.38e-05	0.00136816
Zkscan7	1.36001	0.000294227	0.00619796
Tes	1.36353	0.000472247	0.00882506
Myc	1.36777	1.24e-05	0.000511752
Gm15889	1.37048	0.00280239	0.0323968
Btg3	1.38161	0.00011058	0.00282757
Gm34484	1.38278	0.000839251	0.0135805
Trpm2	1.38494	0.000402604	0.00788896
Igsf6	1.38734	0.000185784	0.00429933
Gm33538	1.38946	0.002667	0.0315954
Dhcr24	1.39337	1.29e-08	1.63e-06
Rims3	1.40172	0.000219488	0.00493772
Pmaip1	1.40416	0.0045356	0.0460466
Gm16573	1.41089	8.47e-06	0.000382439
Siglece	1.41111	0.000316835	0.00653561
Kcnj16	1.4252	0.00117529	0.0173446
Vav1	1.43231	0.000214605	0.00484475
Ncf1	1.43752	0.000744457	0.0123088
Siglec1	1.44282	0.00317552	0.0354107
Mki67	1.45014	0.00204638	0.0261116
Cerkl	1.45374	3.84e-05	0.00125362
St3gal5	1.45574	1.43e-07	1.19e-05
Emilin2	1.45599	0.00195049	0.0251364
Vcam1	1.46122	0.00133174	0.0189392
Gm41361	1.46487	0.00425215	0.0439605
Garin5a	1.46732	0.00407449	0.0425678
Zbtb16	1.47455	3.11e-05	0.00107639
Slc37a1	1.47729	2.59e-05	0.000930079
Vill	1.4802	0.000588517	0.0104677
Milr1	1.48078	0.00339359	0.0369801
Sla	1.48246	0.00165027	0.0221517
Cd5l	1.48452	4.57e-06	0.00023125
Prg4	1.48491	4.09e-12	1.24e-09
Adgre1	1.49014	1.95e-05	0.00073401
Il6ra	1.49809	1.13e-09	1.83e-07
Lnx1	1.50269	0.00445069	0.0454682
Clec4a3	1.50736	1.64e-05	0.000646736
Arhgap19	1.51015	0.000312289	0.00646147
Gm22146	1.51425	0.0044647	0.0455752
Slc3a1	1.52669	2.09e-14	9.64e-12
Slc13a5	1.54146	7.65e-05	0.00210528
Cyp21a1	1.54333	0.00251314	0.0305289
Gm45986	1.54383	2.04e-05	0.000754055
Hpx	1.5493	1.19e-19	9.02e-17
Brca1	1.56268	9.54e-07	6.07e-05
Usp2	1.56593	0.00335114	0.0366723
Fam81a	1.57053	1.95e-05	0.00073401
Igf1os	1.57182	0.00251173	0.0305289
Nnmt	1.57704	5.72e-16	2.74e-13
Nfam1	1.58469	0.000773381	0.0127057
Kcnab2	1.58473	0.0037005	0.0396224
Mirt2	1.58482	3.29e-05	0.00111544
Mefv	1.58534	0.00392289	0.0415897
Clec4n	1.58659	2.95e-05	0.00103885
Il7	1.58664	0.00469962	0.0471497
Parvg	1.58706	0.00171198	0.0228849
Por	1.58798	2.22e-09	3.38e-07
Trim24	1.60175	3.51e-10	6.48e-08
Fpr2	1.60316	0.000724878	0.0121248
Ppl	1.60806	3.04e-08	3.42e-06
Cyp2b9	1.61346	0.00048792	0.00902652
Adrb2	1.61467	0.000702326	0.0119144
Cxcl13	1.61537	0.00035685	0.00718351
Pram1	1.61789	4.11e-05	0.00131948
Mcf2l	1.62945	0.000636431	0.0111358
Gm11827	1.62973	0.00150049	0.0207227
Cd163	1.64157	0.00104084	0.0159813
Ms4a6d	1.65265	0.000102908	0.00267913
Grhl1	1.65323	0.00296713	0.0336684
C5ar1	1.66656	0.00319869	0.0355156
Itih3	1.67594	2.98e-22	3.5e-19
Alpk1	1.6834	4.41e-05	0.00137185
Fcgr3	1.68507	2.45e-05	0.000884563
Itih4	1.69668	2.87e-18	1.69e-15
Serpina3m	1.69764	5.81e-22	6.25e-19
Srrm4	1.70252	2.97e-05	0.00104061
Pirb	1.70432	3.71e-05	0.00122054
Clec4a2	1.71204	4.48e-05	0.00138008
Rab39	1.71818	0.000242083	0.0053345
Cd14	1.73387	0.00062458	0.010988
Cgref1	1.73611	0.00283816	0.0327484
Gm39736	1.75873	7.34e-06	0.000339694
Prelid2	1.7634	5.78e-06	0.000279421
Gm46205	1.76561	0.000470745	0.00880976
Tmprss2	1.76693	6.21e-09	8.53e-07
Hebp2	1.76735	0.000583068	0.010385
P2ry6	1.77657	0.00397124	0.041896
Cd300e	1.78323	0.00030126	0.00630498
Bhmt	1.78594	4.36e-06	0.000221639
Nrg4	1.79476	4.46e-07	3.22e-05
Tlr8	1.80295	0.000559793	0.0101383
Gm5150	1.80316	0.000162574	0.00385905
Slc41a3	1.80474	0.000149717	0.0036204
Clec4a1	1.82694	1.63e-05	0.000645503
Smim24	1.83211	0.00043544	0.00836264
Gm54246	1.83302	1.91e-05	0.000726532
Sult2a7	1.83709	2.84e-08	3.22e-06
Gm33742	1.83912	9.52e-05	0.00250459
Scn8a	1.84266	0.000105413	0.00272784
Mmp27	1.84489	0.00042088	0.00816039
Defb1	1.84754	0.00175302	0.0232669
Gfra2	1.85356	0.000289045	0.00609875
Mfsd2a	1.86013	8.94e-05	0.00235961
Gm29924	1.87784	0.000633307	0.0111113
Il18bp	1.88705	6.68e-10	1.14e-07
Gm43305	1.89067	3.32e-06	0.000176998
Slc22a26	1.89085	0.000722025	0.0120927
Tuba8	1.89735	4.86e-06	0.000242169
Ccdc120	1.90152	0.000181748	0.00422868
Pik3r5	1.92439	0.000172975	0.00406853
Cdhr2	1.93557	5.48e-05	0.00162212
Fpr1	1.93606	8.57e-08	8.04e-06
Tlr13	1.94923	0.000157842	0.00376749
Tmc3	1.96289	1.26e-05	0.000517004
Ms4a8a	1.96741	6.46e-05	0.00185234
Galnt3	1.97832	0.000416848	0.00809437
Fcamr	1.99998	0.000359837	0.00721518
Gm30284	2.00225	0.000378361	0.00750503
Alas1	2.00791	2.24e-19	1.45e-16
Csf2rb2	2.01387	7.91e-05	0.00215291
Gm32657	2.01887	2.88e-05	0.00102284
Rad51b	2.0242	0.000189871	0.00437822
Gm35742	2.0336	4.77e-10	8.44e-08
Gadd45b	2.03983	0.000155003	0.00371949
Nol3	2.05452	3.94e-08	4.14e-06
Gm52736	2.05856	5.67e-07	3.87e-05
Smpd3	2.06761	7.55e-07	4.97e-05
Hhipl2	2.07052	3.31e-06	0.000176998
Cyb561	2.07446	2.3e-23	3.71e-20
Hp	2.08049	4.1e-23	5.88e-20
Ifitm6	2.08199	0.00126829	0.0182904
Gm47465	2.08536	1.18e-08	1.53e-06
Lrg1	2.08623	1.79e-21	1.78e-18
Orm1	2.12424	3.13e-38	1.35e-34
Ifi27l2b	2.12645	1.25e-11	3.36e-09
Cyp4a10	2.12691	0.00488671	0.0483541
Vcan	2.13887	0.00215552	0.0272084
Itgam	2.14376	3.05e-05	0.00106116
Gm53410	2.15338	0.000610347	0.0107817
Ccl6	2.18609	3.16e-08	3.49e-06
Rasl10b	2.19299	8e-05	0.00216452
Cyp2b10	2.19471	3.86e-05	0.00125432
Acod1	2.21281	0.00148047	0.0205783
Gm28857	2.30375	1.07e-05	0.00045701
Plin4	2.3308	2.35e-05	0.000856473
Fam107a	2.3336	0.000164203	0.00388015
Cxcl1	2.3373	1.88e-10	3.58e-08
Cyp7a1	2.33773	8.18e-06	0.000371928
Isyna1	2.35969	3.34e-12	1.13e-09
Eif4ebp3	2.36403	7.14e-10	1.2e-07
Lrrc75a	2.37043	0.000154067	0.00371169
Cyp17a1	2.3858	1.14e-06	7.02e-05
Gm42031	2.40482	0.000136623	0.00335401
Trem2	2.43867	0.00400823	0.0420457
Fkbp5	2.44274	7.53e-11	1.52e-08
Marco	2.44429	4.71e-06	0.00023645
Gm35686	2.44999	2.71e-08	3.13e-06
Bmper	2.46864	0.000144681	0.00351178
Fgl1	2.48397	2.4e-20	1.94e-17
Il1rn	2.50908	2.28e-06	0.000126277
Gm53858	2.52869	5.75e-06	0.000278988
Cyp2c39	2.53054	6.6e-12	1.81e-09
Gm42195	2.5746	6.35e-06	0.000305877
Treh	2.58328	1.85e-19	1.26e-16
Ttll8	2.59923	3.87e-06	0.000201441
Vwa3b	2.61104	3.63e-08	3.97e-06
Ttc39aos1	2.64551	7.77e-09	1.04e-06
Cxcl14	2.64958	0.000792194	0.0129653
Ms4a4a	2.65271	0.000435844	0.00836264
F13a1	2.65601	0.000967472	0.0151064
Myom3	2.70556	1.3e-07	1.1e-05
Pla2g7	2.70598	5.16e-07	3.64e-05
Chil1	2.71558	5.22e-07	3.67e-05
Ttc39a	2.73417	4.31e-07	3.15e-05
Moxd1	2.74943	0.000487551	0.00902652
Gm41857	2.75815	8.42e-05	0.00224281
Saa3	2.77198	3.95e-21	3.65e-18
Gm32845	2.80058	4.8e-05	0.00145599
Apcs	2.82707	6.12e-29	1.58e-25
Gpnmb	2.84997	0.000665099	0.0115281
S100a9	2.85196	9.05e-06	0.000402791
Actg2	2.92995	0.000815419	0.013269
Ly6d	2.9458	1.17e-05	0.000489943
Acnat2	2.97932	8.95e-23	1.16e-19
Gm32894	2.98678	3.41e-12	1.13e-09
Syt12	3.00033	1.26e-07	1.08e-05
Apoa4	3.04532	2.1e-20	1.81e-17
Cenpm	3.08113	3.41e-09	5.01e-07
Miox	3.11707	6.06e-09	8.41e-07
Tff3	3.12332	8.83e-08	8.18e-06
Gm33564	3.12571	2.39e-07	1.91e-05
Cyp4a31	3.13743	8.63e-07	5.54e-05
Acot3	3.1419	0.00111626	0.0167219
Matcap2	3.16809	0.00212634	0.0269484
Gucy2c	3.23848	7.47e-11	1.52e-08
Orm3	3.25597	2.22e-28	4.77e-25
S100a8	3.27211	2.91e-06	0.000156963
Atp6v0d2	3.28831	1.21e-13	5.19e-11
Serpina3n	3.29245	6.58e-68	8.5e-64
Itga2	3.29667	1.96e-05	0.00073401
Slc16a5	3.2982	1.24e-16	6.13e-14
Ube2u	3.34372	0.00107393	0.0163341
Cux2	3.36457	4.29e-06	0.000218903
Akr1b7	3.43555	1.43e-07	1.19e-05
Cd177	3.5342	0.00117209	0.017337
Prtn3	3.55061	8.37e-07	5.41e-05
Gm11695	3.62647	1.81e-08	2.21e-06
Nipal1	3.64944	1.09e-07	9.52e-06
Mmp8	3.6761	0.000199762	0.00456569
Pglyrp1	3.68602	0.000593396	0.0105322
Cyp4a14	3.72879	1.52e-05	0.000606217
Elane	3.91681	0.000364752	0.00729108
Chil3	3.91943	4.36e-07	3.16e-05
Ltf	4.05703	0.000573181	0.0102863
Xlr4a	4.11781	2.02e-05	0.00074986
Gm48199	4.24068	1.27e-06	7.55e-05
Retnlg	4.38382	5.92e-08	5.83e-06
Ctsg	4.64266	0.00223859	0.0278756
Orm2	4.91192	2.2e-31	7.09e-28
Saa1	5.05404	3.6e-18	2.02e-15
Or5m3b	5.30708	1.27e-06	7.55e-05
Camp	5.59594	5.69e-06	0.00027749
Igdcc4	5.6219	1.13e-05	0.000480592
Sult1e1	5.95151	2.32e-11	5.66e-09
Mmp7	6.03265	1.46e-08	1.81e-06
Gm35636	6.13312	4.33e-12	1.24e-09
Saa2	6.19143	3.11e-19	1.92e-16
Mpo	6.2459	3.69e-06	0.000194316
Ngp	6.24754	1.08e-07	9.49e-06
Gldn	6.52474	0.000127194	0.00318176
Mt1	6.58405	4.47e-28	8.25e-25
Lcn2	7.09584	1.53e-40	9.88e-37
Mt2	7.49809	1.38e-19	9.93e-17
Dmbt1	8.08022	4.78e-07	3.43e-05

## Sheet: Table S6
Table S6 Hippocampal differentially expressed genes in the hippocampus between surgery mice injected with rAAV-scramble and surgery mice injected with rAAV-shRNAC3 using scRNA-Seq
cell type	feature	avg_log2FC	pct.1	pct.2	p_val	p_val_adj
Astrocytes	Ttr	4.24627	0.559	0.393	2.35623e-120	4.38565e-116
Astrocytes	Ptgds	-1.22329	0.738	0.897	1.76466e-67	3.28457e-63
Astrocytes	Enpp2	1.1916	0.446	0.25	3.46995e-38	6.45861e-34
Astrocytes	Ifi27l2a	-0.519676	0.041	0.177	5.37633e-20	1.0007e-15
Astrocytes	Mobp	-0.627386	0.402	0.594	2.15085e-18	4.00337e-14
Astrocytes	Mbp	-0.726197	0.494	0.659	1.48936e-16	2.77214e-12
Astrocytes	Lgals3bp	-0.419493	0.188	0.361	3.26525e-16	6.07762e-12
Astrocytes	Zfhx3	-0.629831	0.534	0.64	1.23322e-13	2.29539e-09
Astrocytes	Slfn2	-0.347456	0.054	0.153	2.6372e-13	4.90861e-09
Astrocytes	Oasl2	-0.274113	0.028	0.117	4.89663e-13	9.11409e-09
Astrocytes	Fxyd1	0.477511	0.576	0.448	5.7443e-13	1.06919e-08
Astrocytes	Slc6a11	0.519757	0.685	0.612	1.08465e-12	2.01885e-08
Astrocytes	Xaf1	-0.288885	0.065	0.176	3.07078e-12	5.71565e-08
Astrocytes	Isg15	-0.444054	0.049	0.136	6.66626e-12	1.24079e-07
Astrocytes	Ifitm3	-0.523517	0.298	0.455	7.14382e-12	1.32968e-07
Astrocytes	Apod	-0.500725	0.484	0.621	2.07097e-11	3.8547e-07
Astrocytes	Rnf213	-0.4486	0.201	0.34	2.40662e-11	4.47945e-07
Astrocytes	Kcnj10	0.403809	0.47	0.373	2.44874e-11	4.55784e-07
Astrocytes	Sp100	-0.311107	0.048	0.141	3.6056e-11	6.7111e-07
Astrocytes	Kif5a	-0.272768	0.033	0.114	1.75718e-10	3.27065e-06
Astrocytes	Trim30d	-0.332446	0.09	0.192	3.13501e-10	5.83519e-06
Astrocytes	Stat1	-0.296461	0.125	0.243	4.0703e-10	7.57606e-06
Astrocytes	Fth1	-0.295372	0.974	0.983	4.21938e-10	7.85354e-06
Astrocytes	Gm3764	0.332963	0.921	0.873	6.41556e-10	1.19413e-05
Astrocytes	Ifi27	-0.384154	0.368	0.489	1.38248e-09	2.57322e-05
Astrocytes	Mt3	0.415822	0.793	0.706	1.8591e-09	3.46034e-05
Astrocytes	Tubb2b	0.390324	0.535	0.432	1.89774e-09	3.53226e-05
Astrocytes	Atp1a2	0.261541	0.969	0.935	1.94362e-09	3.61765e-05
Astrocytes	Mgll	0.363785	0.843	0.767	2.28613e-09	4.25518e-05
Astrocytes	Dbp	0.329678	0.296	0.192	7.80702e-09	0.000145312
Astrocytes	Trim30a	-0.377193	0.129	0.235	9.40426e-09	0.000175041
Astrocytes	Cox7c	0.3039	0.612	0.544	1.18961e-08	0.000221421
Astrocytes	Pabpn1	0.312378	0.644	0.535	1.20392e-08	0.000224087
Astrocytes	Gm17167	-0.295911	0.145	0.258	1.744e-08	0.00032461
Astrocytes	Pltp	0.302795	0.392	0.261	1.86458e-08	0.000347054
Astrocytes	Foxp1	-0.457499	0.533	0.623	2.2727e-08	0.000423017
Astrocytes	Timp3	0.296597	0.723	0.619	2.56035e-08	0.000476557
Astrocytes	Tagln3	0.282025	0.343	0.278	2.71521e-08	0.000505382
Astrocytes	Nkain2	-0.469631	0.386	0.51	5.11142e-08	0.000951389
Astrocytes	Paqr7	0.315711	0.484	0.383	5.17561e-08	0.000963337
Astrocytes	Uqcr11	0.342543	0.479	0.382	5.21087e-08	0.000969899
Astrocytes	Gria1	0.800449	0.11	0.08	1.02369e-07	0.0019054
Astrocytes	Tuba1a	0.327195	0.496	0.413	1.59956e-07	0.00297726
Astrocytes	Coa3	0.273032	0.263	0.193	2.00628e-07	0.00373428
Astrocytes	Dst	-0.274073	0.843	0.858	2.08439e-07	0.00387967
Astrocytes	Ifih1	-0.321403	0.089	0.174	2.1105e-07	0.00392827
Astrocytes	Tril	0.303973	0.573	0.489	2.8864e-07	0.00537246
Astrocytes	Il1b	-0.584536	0.102	0.185	3.76146e-07	0.0070012
Astrocytes	Mal	-0.399172	0.372	0.49	4.44832e-07	0.00827965
Astrocytes	Ptn	0.267133	0.872	0.846	5.25991e-07	0.00979028
Astrocytes	B2m	-0.426134	0.632	0.693	6.29801e-07	0.0117225
Astrocytes	Srsf2	0.28278	0.534	0.455	6.63468e-07	0.0123491
Astrocytes	Chchd10	0.366266	0.565	0.451	8.17238e-07	0.0152113
Astrocytes	Cdh4	-0.448171	0.321	0.419	8.54631e-07	0.0159073
Astrocytes	Tsc22d3	0.294925	0.612	0.538	9.04546e-07	0.0168363
Astrocytes	Omg	0.283501	0.459	0.381	9.46827e-07	0.0176233
Astrocytes	Gpr37l1	0.284478	0.842	0.762	9.86448e-07	0.0183607
Astrocytes	Atp5l	0.258008	0.568	0.503	1.00598e-06	0.0187243
Astrocytes	C3ar1	-0.783078	0.332	0.427	1.4783e-06	0.0275157
Astrocytes	Herc6	-0.312846	0.262	0.368	1.87301e-06	0.0348624
Astrocytes	Itm2a	0.376585	0.258	0.166	1.90462e-06	0.0354508
Astrocytes	Dnaaf9	0.257632	0.891	0.817	2.09532e-06	0.0390002
Astrocytes	Edil3	-0.326543	0.208	0.314	2.11156e-06	0.0393024
Astrocytes	Kirrel3	-0.289268	0.876	0.852	2.62056e-06	0.0487765
Endothelial cells	B2m	-0.565119	0.964	0.977	0	0
Endothelial cells	Bst2	-0.805616	0.367	0.642	0	0
Endothelial cells	Ifi44	-0.745514	0.071	0.345	0	0
Endothelial cells	Ifit1	-0.985866	0.152	0.505	0	0
Endothelial cells	Ifit3	-1.19554	0.108	0.502	0	0
Endothelial cells	Ifit3b	-0.5965	0.044	0.276	0	0
Endothelial cells	Ifitm3	-0.962789	0.881	0.96	0	0
Endothelial cells	Irf7	-1.19351	0.148	0.57	0	0
Endothelial cells	Isg15	-1.40091	0.321	0.732	0	0
Endothelial cells	Oasl2	-1.08285	0.238	0.629	0	0
Endothelial cells	Pltp	0.650593	0.984	0.943	0	0
Endothelial cells	Rnf213	-0.998982	0.35	0.66	0	0
Endothelial cells	Sp100	-0.871048	0.485	0.75	0	0
Endothelial cells	Ttr	3.77128	0.516	0.339	0	0
Endothelial cells	Xaf1	-0.815583	0.286	0.604	0	0
Endothelial cells	Stat1	-0.77808	0.226	0.517	1.80621e-318	0
Endothelial cells	Rtp4	-0.662705	0.2	0.499	0	0
Endothelial cells	Ptgds	-1.05154	0.726	0.867	1.20204e-307	2.23735e-303
Endothelial cells	Slfn2	-0.762678	0.155	0.427	4.95088e-305	9.21506e-301
Endothelial cells	Eif2ak2	-0.738327	0.273	0.561	2.70281e-302	5.03075e-298
Endothelial cells	Usp18	-0.664095	0.158	0.438	2.02989e-300	3.77823e-296
Endothelial cells	Itm2a	0.678112	0.948	0.909	8.18769e-286	1.52397e-281
Endothelial cells	Ifi27l2a	-0.898475	0.072	0.296	1.28572e-283	2.3931e-279
Endothelial cells	Rsad2	-0.701603	0.167	0.419	2.64141e-252	4.91646e-248
Endothelial cells	Ifih1	-0.692475	0.281	0.538	2.51206e-243	4.6757e-239
Endothelial cells	Irgm1	-0.535193	0.121	0.351	2.02192e-233	3.76341e-229
Endothelial cells	Iigp1	-0.655554	0.143	0.369	4.79626e-221	8.92728e-217
Endothelial cells	Stat2	-0.670672	0.38	0.62	1.5259e-220	2.84015e-216
Endothelial cells	Parp14	-0.62251	0.223	0.466	1.53587e-217	2.85871e-213
Endothelial cells	Trim30a	-0.627012	0.314	0.553	1.57119e-217	2.92445e-213
Endothelial cells	Herc6	-0.673442	0.279	0.515	6.37629e-216	1.18682e-211
Endothelial cells	Ltbp4	0.593333	0.774	0.618	8.2461e-212	1.53485e-207
Endothelial cells	Ddx60	-0.612033	0.15	0.373	9.36985e-212	1.74401e-207
Endothelial cells	Ifit2	-0.481752	0.043	0.209	3.10887e-210	5.78654e-206
Endothelial cells	Adamts9	-1.14931	0.308	0.538	3.99032e-206	7.42719e-202
Endothelial cells	Apod	-0.798889	0.533	0.741	2.39161e-205	4.45151e-201
Endothelial cells	Zbp1	-0.355223	0.03	0.175	1.03648e-196	1.92919e-192
Endothelial cells	Gvin2	-0.477842	0.113	0.312	2.96831e-192	5.52492e-188
Endothelial cells	Gvin1	-0.512229	0.142	0.351	2.97389e-191	5.53529e-187
Endothelial cells	Samd9l	-0.575336	0.285	0.517	8.45595e-189	1.57391e-184
Endothelial cells	Cmpk2	-0.488359	0.127	0.329	3.12258e-186	5.81206e-182
Endothelial cells	Lgals3bp	-0.491119	0.2	0.421	3.05332e-181	5.68314e-177
Endothelial cells	Gbp7	-0.582721	0.312	0.525	3.56411e-178	6.63387e-174
Endothelial cells	Dbp	0.569353	0.35	0.163	2.98057e-174	5.54774e-170
Endothelial cells	Ly6a	-0.378778	0.983	0.988	7.79466e-169	1.45082e-164
Endothelial cells	Tgtp2	-0.288281	0.023	0.143	3.07791e-165	5.72892e-161
Endothelial cells	Mx2	-0.47375	0.08	0.245	9.25225e-162	1.72212e-157
Endothelial cells	Syne1	-0.454237	0.89	0.938	5.82114e-157	1.08349e-152
Endothelial cells	Gbp3	-0.521379	0.241	0.44	1.02329e-154	1.90465e-150
Endothelial cells	Slfn3	-0.436534	0.102	0.272	9.7994e-152	1.82396e-147
Endothelial cells	Oasl1	-0.321768	0.039	0.167	7.29412e-149	1.35765e-144
Endothelial cells	Rigi	-0.476579	0.216	0.414	1.90232e-147	3.54079e-143
Endothelial cells	Lgals9	-0.515209	0.43	0.616	4.89095e-146	9.10352e-142
Endothelial cells	Tspan13	0.391139	0.905	0.856	7.96813e-146	1.48311e-141
Endothelial cells	Gm12185	-0.464282	0.205	0.394	4.17978e-142	7.77982e-138
Endothelial cells	Ascc3	-0.517931	0.485	0.658	6.88795e-141	1.28205e-136
Endothelial cells	Plekhg1	-0.502614	0.633	0.77	3.63429e-136	6.7645e-132
Endothelial cells	Irf9	-0.430552	0.267	0.467	5.30184e-136	9.86831e-132
Endothelial cells	Oas1a	-0.300925	0.055	0.188	2.71823e-135	5.05944e-131
Endothelial cells	Ftl1	0.363318	0.951	0.93	7.07913e-129	1.31764e-124
Endothelial cells	Vwa1	0.403082	0.856	0.806	2.36533e-127	4.40258e-123
Endothelial cells	Slc1a2	-0.519824	0.125	0.283	2.01577e-126	3.75196e-122
Endothelial cells	Enpp2	0.751449	0.437	0.311	1.16353e-122	2.16569e-118
Endothelial cells	Trpm3	0.487199	0.138	0.036	9.61642e-116	1.78991e-111
Endothelial cells	Tsc22d1	0.364599	0.921	0.888	9.4947e-113	1.76725e-108
Endothelial cells	Oas2	-0.376871	0.084	0.216	6.91844e-111	1.28773e-106
Endothelial cells	Trim12a	-0.412924	0.222	0.394	2.21373e-109	4.12042e-105
Endothelial cells	Arntl	-0.336777	0.078	0.207	2.61882e-109	4.87441e-105
Endothelial cells	Parp12	-0.393726	0.196	0.36	4.89643e-107	9.11372e-103
Endothelial cells	Nherf2	0.36595	0.906	0.864	8.03106e-106	1.49482e-101
Endothelial cells	Ramp2	0.352789	0.941	0.911	1.42582e-105	2.65387e-101
Endothelial cells	Nlrc5	-0.374325	0.128	0.274	1.793e-105	3.33731e-101
Endothelial cells	Depp1	-0.614431	0.349	0.518	8.88976e-105	1.65465e-100
Endothelial cells	Parp9	-0.369259	0.163	0.317	6.05679e-104	1.12735e-99
Endothelial cells	Mbp	-0.614875	0.481	0.644	6.75756e-104	1.25778e-99
Endothelial cells	Acer2	-0.495854	0.664	0.781	1.02039e-102	1.89925e-98
Endothelial cells	Id3	0.340269	0.921	0.889	1.39067e-102	2.58846e-98
Endothelial cells	Ppia	0.273022	0.96	0.949	1.47773e-102	2.75051e-98
Endothelial cells	Ccdc85b	0.350413	0.701	0.642	7.8087e-102	1.45343e-97
Endothelial cells	Gm4951	-0.30669	0.037	0.135	7.80172e-101	1.45213e-96
Endothelial cells	Gbp2	-0.379594	0.181	0.337	2.70429e-100	5.03349e-96
Endothelial cells	Myl12b	0.31554	0.891	0.86	6.19123e-96	1.15237e-91
Endothelial cells	Hspb1	0.343148	0.936	0.909	3.28563e-95	6.11555e-91
Endothelial cells	Psmb8	-0.403076	0.373	0.531	5.49318e-94	1.02245e-89
Endothelial cells	Eif1	0.257707	0.957	0.949	4.76479e-93	8.8687e-89
Endothelial cells	Ctla2a	-0.65557	0.831	0.885	1.8049e-92	3.35946e-88
Endothelial cells	Spock2	0.306263	0.958	0.936	7.3713e-91	1.37202e-86
Endothelial cells	Gm20559	-0.331481	0.118	0.249	3.48194e-90	6.48093e-86
Endothelial cells	Mal	-0.42345	0.827	0.895	1.05057e-89	1.95543e-85
Endothelial cells	Klf9	0.30645	0.851	0.805	3.88213e-89	7.2258e-85
Endothelial cells	Ifi47	-0.274737	0.079	0.193	6.96305e-89	1.29603e-84
Endothelial cells	Apoe	0.349177	0.913	0.898	1.80895e-88	3.36699e-84
Endothelial cells	Calm1	0.250127	0.983	0.982	1.52992e-87	2.84764e-83
Endothelial cells	Myl12a	0.314583	0.888	0.865	2.20847e-86	4.11063e-82
Endothelial cells	Igtp	-0.309475	0.112	0.238	4.22922e-86	7.87185e-82
Endothelial cells	Gnas	0.256231	0.96	0.95	3.42475e-85	6.37448e-81
Endothelial cells	Tm4sf1	0.461471	0.78	0.705	1.17579e-84	2.1885e-80
Endothelial cells	Slfn5	-0.362831	0.657	0.765	1.28762e-83	2.39664e-79
Endothelial cells	Arhgap29	-0.358927	0.68	0.78	1.92946e-81	3.5913e-77
Endothelial cells	Trim34a	-0.268523	0.097	0.213	6.83094e-81	1.27144e-76
Endothelial cells	Mobp	-0.477075	0.415	0.562	7.38548e-81	1.37466e-76
Endothelial cells	Atox1	0.266811	0.868	0.848	5.43472e-80	1.01156e-75
Endothelial cells	Gpx4	0.268001	0.793	0.765	2.18315e-79	4.0635e-75
Endothelial cells	Tor1aip1	-0.34026	0.572	0.693	5.36869e-78	9.99274e-74
Endothelial cells	Adgrl4	-0.330208	0.976	0.981	2.4716e-77	4.60039e-73
Endothelial cells	Gkn3	0.906301	0.177	0.084	1.13379e-76	2.11033e-72
Endothelial cells	Irgm2	-0.284748	0.126	0.248	2.6916e-76	5.00987e-72
Endothelial cells	Atp5e	0.285663	0.686	0.645	3.65006e-76	6.79385e-72
Endothelial cells	Tspan4	0.372723	0.468	0.352	4.18535e-76	7.79019e-72
Endothelial cells	Ppfibp1	-0.314272	0.76	0.841	6.82605e-76	1.27053e-71
Endothelial cells	S100a13	0.296652	0.713	0.667	5.18933e-75	9.6589e-71
Endothelial cells	Adar	-0.29859	0.23	0.371	7.82133e-74	1.45578e-69
Endothelial cells	Nkain2	-0.486556	0.356	0.503	4.34892e-73	8.09465e-69
Endothelial cells	Tuba1a	0.341172	0.807	0.748	7.28341e-73	1.35566e-68
Endothelial cells	Ankrd37	-0.394824	0.282	0.422	8.33733e-71	1.55183e-66
Endothelial cells	Ralgapa1	-0.285644	0.807	0.862	8.66064e-71	1.61201e-66
Endothelial cells	Gbp4	-0.257959	0.101	0.208	9.40098e-69	1.7498e-64
Endothelial cells	Trim12c	-0.270891	0.128	0.242	2.97419e-68	5.53585e-64
Endothelial cells	Tsc22d3	0.319582	0.733	0.674	1.35455e-64	2.52123e-60
Endothelial cells	Uqcr11	0.296588	0.585	0.525	5.05017e-64	9.39988e-60
Endothelial cells	Ifi35	-0.298672	0.374	0.514	5.99186e-64	1.11526e-59
Endothelial cells	Col4a2	-0.319626	0.699	0.788	7.52082e-64	1.39985e-59
Endothelial cells	Lrrc8c	-0.378741	0.651	0.739	9.04271e-64	1.68312e-59
Endothelial cells	Rgcc	0.391909	0.818	0.764	1.51844e-63	2.82627e-59
Endothelial cells	Gbp5	-0.30192	0.147	0.262	2.2137e-63	4.12036e-59
Endothelial cells	Igfbp7	-0.29493	0.976	0.984	1.01454e-62	1.88837e-58
Endothelial cells	Znfx1	-0.293926	0.251	0.382	1.08726e-62	2.02372e-58
Endothelial cells	Vim	0.281624	0.837	0.813	1.63195e-62	3.03754e-58
Endothelial cells	Col4a1	-0.31096	0.632	0.744	3.12882e-62	5.82367e-58
Endothelial cells	Pcdh9	-0.43092	0.42	0.555	2.81588e-61	5.2412e-57
Endothelial cells	Cyyr1	-0.348736	0.857	0.897	5.1379e-61	9.56318e-57
Endothelial cells	Tuba1b	0.27352	0.697	0.655	1.4244e-60	2.65123e-56
Endothelial cells	Edil3	-0.389007	0.21	0.33	1.76917e-58	3.29296e-54
Endothelial cells	Esam	0.25202	0.895	0.871	2.69154e-58	5.00976e-54
Endothelial cells	Csrp2	0.314445	0.682	0.629	3.6686e-58	6.82837e-54
Endothelial cells	Sox17	0.319298	0.741	0.68	4.8097e-58	8.95229e-54
Endothelial cells	Rassf4	-0.251741	0.132	0.237	4.31302e-57	8.02783e-53
Endothelial cells	Lims2	0.307376	0.725	0.654	8.30323e-57	1.54548e-52
Endothelial cells	Ndufa4	0.253103	0.79	0.758	8.5307e-57	1.58782e-52
Endothelial cells	Hspe1	0.293905	0.499	0.422	1.02253e-56	1.90323e-52
Endothelial cells	Lsamp	-0.276286	0.177	0.29	3.19576e-55	5.94826e-51
Endothelial cells	Slc24a2	-0.379879	0.215	0.331	3.95841e-55	7.3678e-51
Endothelial cells	Plat	-0.457664	0.733	0.804	1.44736e-53	2.69397e-49
Endothelial cells	Apcdd1	0.336133	0.589	0.516	2.5615e-53	4.76772e-49
Endothelial cells	Junb	0.322786	0.94	0.924	1.05054e-52	1.95536e-48
Endothelial cells	Map1lc3a	0.2576	0.6	0.546	4.82412e-52	8.97913e-48
Endothelial cells	Chmp4b	-0.27875	0.415	0.536	1.48722e-51	2.76817e-47
Endothelial cells	Samhd1	-0.287577	0.313	0.434	2.19984e-51	4.09456e-47
Endothelial cells	Gpx1	0.262789	0.714	0.683	4.73312e-51	8.80976e-47
Endothelial cells	Usp25	-0.288381	0.474	0.589	1.20612e-49	2.24495e-45
Endothelial cells	Serpinh1	0.264185	0.554	0.497	2.32484e-49	4.32723e-45
Endothelial cells	Shisa5	-0.251723	0.519	0.637	3.42001e-49	6.36566e-45
Endothelial cells	Plcl1	-0.333243	0.302	0.421	1.0203e-48	1.89909e-44
Endothelial cells	Flnb	-0.293852	0.792	0.852	2.51358e-48	4.67853e-44
Endothelial cells	Ier2	0.270907	0.901	0.879	4.37535e-48	8.14384e-44
Endothelial cells	Slc16a1	-0.391973	0.49	0.594	5.95403e-48	1.10822e-43
Endothelial cells	Scgb3a1	-0.382884	0.158	0.255	1.73237e-47	3.22447e-43
Endothelial cells	Tinagl1	0.263597	0.756	0.732	4.00689e-47	7.45802e-43
Endothelial cells	St18	-0.323504	0.148	0.244	4.45253e-47	8.2875e-43
Endothelial cells	Hes1	0.312486	0.523	0.46	8.01923e-47	1.49262e-42
Endothelial cells	Aida	-0.252926	0.305	0.418	1.05893e-45	1.97099e-41
Endothelial cells	Dennd4c	-0.273117	0.35	0.466	1.07431e-45	1.99962e-41
Endothelial cells	Isyna1	0.275856	0.517	0.449	3.816e-45	7.10273e-41
Endothelial cells	Magi2	-0.321741	0.286	0.397	3.09947e-44	5.76904e-40
Endothelial cells	Insr	-0.313335	0.683	0.752	3.26877e-44	6.08416e-40
Endothelial cells	Kansl1l	-0.360631	0.466	0.558	2.02181e-43	3.76319e-39
Endothelial cells	Fkbp4	0.255255	0.455	0.382	3.56757e-43	6.64031e-39
Endothelial cells	Sox18	0.316013	0.547	0.478	7.56541e-43	1.40815e-38
Endothelial cells	Smad7	-0.266863	0.705	0.782	1.19033e-42	2.21556e-38
Endothelial cells	Grb14	-0.313972	0.518	0.617	5.17747e-42	9.63683e-38
Endothelial cells	Paqr7	0.283694	0.393	0.32	1.41219e-40	2.62852e-36
Endothelial cells	BC028528	0.266192	0.573	0.517	1.91851e-40	3.57092e-36
Endothelial cells	Tef	0.255118	0.31	0.23	3.02576e-40	5.63185e-36
Endothelial cells	Alpl	0.307196	0.345	0.274	3.50615e-40	6.526e-36
Endothelial cells	Zfp36	0.270947	0.781	0.743	7.20188e-40	1.34049e-35
Endothelial cells	Ephx1	0.273429	0.357	0.276	1.63618e-39	3.04543e-35
Endothelial cells	Lmo2	0.250319	0.574	0.52	4.74984e-39	8.84088e-35
Endothelial cells	Tbc1d1	-0.289794	0.4	0.502	6.18298e-39	1.15084e-34
Endothelial cells	Aig1	-0.280087	0.338	0.443	8.22868e-39	1.5316e-34
Endothelial cells	Ddit4	0.275604	0.444	0.386	1.33688e-38	2.48833e-34
Endothelial cells	Gm47283	-0.291202	0.444	0.547	9.63392e-38	1.79316e-33
Endothelial cells	Coro2a	0.317218	0.343	0.271	2.51347e-37	4.67832e-33
Endothelial cells	Lrp1b	-0.270743	0.165	0.251	1.88007e-36	3.49938e-32
Endothelial cells	Slc38a5	0.318451	0.256	0.208	2.60965e-34	4.85735e-30
Endothelial cells	Frmd5	-0.339568	0.522	0.616	2.28326e-33	4.24983e-29
Endothelial cells	Ermn	-0.297688	0.172	0.254	3.49213e-33	6.4999e-29
Endothelial cells	Tppp3	-0.252585	0.21	0.298	4.04559e-33	7.53005e-29
Endothelial cells	Dock10	-0.277075	0.193	0.276	5.49174e-32	1.02218e-27
Endothelial cells	Car4	0.278858	0.579	0.559	6.65781e-31	1.23922e-26
Endothelial cells	Xdh	-0.267049	0.771	0.81	9.30067e-31	1.73113e-26
Endothelial cells	Hdac9	-0.321497	0.609	0.683	1.38477e-30	2.57748e-26
Endothelial cells	Ank2	-0.282749	0.197	0.279	4.62998e-30	8.61778e-26
Endothelial cells	Gadd45g	0.261108	0.361	0.298	4.08475e-29	7.60295e-25
Endothelial cells	Hspa1b	0.317411	0.545	0.476	1.06899e-28	1.98971e-24
Endothelial cells	Pde4b	-0.278557	0.536	0.625	1.46275e-28	2.72261e-24
Endothelial cells	Cep112	-0.264671	0.283	0.368	2.87467e-28	5.35062e-24
Endothelial cells	Adgrl3	-0.391262	0.339	0.422	7.33929e-28	1.36606e-23
Endothelial cells	Gm15283	-0.274316	0.155	0.227	1.48126e-27	2.75708e-23
Endothelial cells	Dysf	-0.256562	0.324	0.41	6.19302e-27	1.15271e-22
Endothelial cells	Vcl	-0.328973	0.662	0.719	1.90573e-26	3.54713e-22
Endothelial cells	Zfp366	-0.261791	0.64	0.708	7.69684e-26	1.43261e-21
Endothelial cells	Gpm6b	-0.321175	0.258	0.335	2.07466e-25	3.86156e-21
Endothelial cells	Myo1e	-0.270312	0.755	0.796	9.67908e-24	1.80157e-19
Endothelial cells	Asb4	-0.298194	0.32	0.402	1.78338e-23	3.31941e-19
Endothelial cells	Ccnd2	0.294312	0.261	0.216	1.91937e-23	3.57252e-19
Endothelial cells	Plk2	-0.259044	0.581	0.651	3.85049e-23	7.16691e-19
Endothelial cells	Lcn2	-0.433068	0.137	0.199	1.10673e-22	2.05995e-18
Endothelial cells	Immp2l	-0.250003	0.367	0.441	1.56577e-20	2.91436e-16
Endothelial cells	Plaur	-0.260349	0.393	0.464	2.69706e-20	5.02004e-16
Endothelial cells	Ctss	-0.251335	0.542	0.611	2.74886e-19	5.11645e-15
Endothelial cells	Eln	0.250578	0.268	0.231	5.1521e-17	9.5896e-13
Endothelial cells	Cldn11	-0.253212	0.212	0.271	5.08881e-16	9.4718e-12
Endothelial cells	Mag	-0.258033	0.272	0.327	1.13227e-13	2.1075e-09
Endothelial cells	Plp1	-0.491278	0.814	0.837	2.86834e-12	5.33885e-08
Glutamatergic neurons	Ttr	4.30264	0.602	0.382	6.01467e-16	1.11951e-11
Glutamatergic neurons	Sema3c	-0.430276	0.341	0.658	5.43885e-08	0.00101233
Glutamatergic neurons	Tuba1a	0.561969	0.966	0.954	5.74807e-08	0.00106989
Glutamatergic neurons	Actb	0.391936	1	1	4.08712e-07	0.00760736
Leptomeningeal cells	Ttr	4.60134	0.568	0.373	3.30726e-14	6.15581e-10
Leptomeningeal cells	Fndc5	0.884186	0.235	0.012	1.17362e-06	0.0218445
Leptomeningeal cells	Ccdc85b	0.429442	0.508	0.181	1.28543e-06	0.0239257
Microglia	Bst2	-0.636648	0.268	0.533	0	0
Microglia	C3ar1	-0.695902	0.962	0.981	0	0
Microglia	Cst3	0.380296	0.999	0.998	0	0
Microglia	Eif2ak2	-0.517695	0.123	0.331	0	0
Microglia	Hexb	0.371647	0.996	0.992	0	0
Microglia	Ier5	0.430601	0.976	0.96	0	0
Microglia	Ifi204	-0.609312	0.05	0.269	0	0
Microglia	Ifi27l2a	-1.30492	0.065	0.482	0	0
Microglia	Ifit3	-0.458375	0.022	0.187	0	0
Microglia	Ifitm3	-0.726994	0.263	0.537	0	0
Microglia	Irf7	-0.42129	0.028	0.204	0	0
Microglia	Junb	0.443783	0.994	0.99	0	0
Microglia	Lgals3bp	-1.10773	0.319	0.718	0	0
Microglia	Ly6e	-0.537886	0.865	0.92	0	0
Microglia	Oasl2	-0.412167	0.018	0.176	0	0
Microglia	Ptgds	-1.02803	0.762	0.91	0	0
Microglia	Rnf213	-1.20954	0.202	0.523	0	0
Microglia	Rtp4	-0.798276	0.042	0.35	0	0
Microglia	Selplg	0.475789	0.979	0.963	0	0
Microglia	Slfn2	-0.924555	0.2	0.547	0	0
Microglia	Slfn5	-0.79284	0.053	0.318	0	0
Microglia	Slfn8	-0.60635	0.145	0.398	0	0
Microglia	Sp100	-0.583713	0.103	0.338	0	0
Microglia	Sparc	0.351472	0.99	0.976	0	0
Microglia	Stat1	-0.603543	0.128	0.371	0	0
Microglia	Tmem119	0.534598	0.973	0.945	0	0
Microglia	Trim30a	-1.07805	0.393	0.736	0	0
Microglia	Trim30d	-0.681009	0.251	0.521	0	0
Microglia	Ttr	3.41817	0.5	0.402	0	0
Microglia	Usp18	-0.370638	0.023	0.173	0	0
Microglia	Xaf1	-0.550721	0.082	0.314	0	0
Microglia	Enpp2	0.680361	0.349	0.225	1.18576e-322	2.20705e-318
Microglia	Parp14	-0.597521	0.228	0.439	9.4035e-318	0
Microglia	Rhob	0.404559	0.986	0.976	0	3.44729e-308
Microglia	Ifi209	-0.327854	0.023	0.148	0	4.01785e-305
Microglia	Apod	-0.53336	0.46	0.653	1.92887e-305	3.59021e-301
Microglia	Trem2	0.350088	0.975	0.959	8.95835e-305	1.66742e-300
Microglia	Eif1	0.334925	0.971	0.961	8.24268e-295	1.53421e-290
Microglia	Gm11867	-0.46722	0.296	0.496	7.56942e-268	1.4089e-263
Microglia	Ctsd	0.295583	0.997	0.994	5.31256e-267	9.88827e-263
Microglia	Zeb2	-0.438408	0.945	0.968	1.14954e-257	2.13964e-253
Microglia	Hexa	0.374417	0.912	0.852	4.16945e-257	7.76059e-253
Microglia	Irf9	-0.417895	0.157	0.341	1.49929e-256	2.79064e-252
Microglia	Epsti1	-0.488522	0.287	0.484	3.1094e-250	5.78753e-246
Microglia	Csf1r	0.261639	0.993	0.986	9.20559e-248	1.71344e-243
Microglia	Ftl1	0.353478	0.988	0.98	4.94282e-241	9.20007e-237
Microglia	Hspa5	-0.413579	0.97	0.979	2.26164e-239	4.20958e-235
Microglia	Ifi207	-0.497392	0.049	0.174	4.13399e-232	7.6946e-228
Microglia	Slc1a2	-0.455448	0.142	0.307	6.38559e-231	1.18855e-226
Microglia	Selenop	0.355072	0.939	0.9	1.58929e-225	2.95815e-221
Microglia	Olfml3	0.35466	0.932	0.866	8.30693e-225	1.54617e-220
Microglia	B2m	-0.335437	0.987	0.987	1.38374e-219	2.57556e-215
Microglia	Parp9	-0.380269	0.14	0.301	3.44965e-216	6.42083e-212
Microglia	Gab2	-0.374772	0.904	0.945	2.59007e-209	4.82089e-205
Microglia	Pld4	0.345595	0.892	0.828	6.49834e-208	1.20954e-203
Microglia	Ifih1	-0.471139	0.143	0.302	2.21619e-207	4.12499e-203
Microglia	Mbp	-0.45109	0.562	0.712	3.53776e-205	6.58483e-201
Microglia	Ifit2	-0.270252	0.015	0.1	2.50244e-203	4.65778e-199
Microglia	Sema3c	-0.39732	0.375	0.548	8.02162e-198	1.49306e-193
Microglia	Vsir	0.295608	0.947	0.92	1.78439e-196	3.32129e-192
Microglia	Actg1	0.307291	0.978	0.971	2.00558e-194	3.73299e-190
Microglia	Jund	0.283672	0.99	0.981	2.48393e-193	4.62335e-189
Microglia	Pmepa1	0.317181	0.967	0.944	5.07586e-193	9.44769e-189
Microglia	Siglech	0.317222	0.923	0.864	9.45941e-189	1.76068e-184
Microglia	Mapkapk2	-0.447304	0.866	0.907	1.64338e-186	3.05883e-182
Microglia	Pltp	0.365942	0.364	0.215	1.76618e-186	3.2874e-182
Microglia	Trim12a	-0.40747	0.241	0.403	2.25939e-184	4.20541e-180
Microglia	Ptprj	-0.437685	0.925	0.951	1.33861e-183	2.49156e-179
Microglia	Sdc3	-0.301247	0.096	0.228	8.92001e-183	1.66028e-178
Microglia	Ier2	0.334265	0.973	0.958	1.57004e-181	2.92232e-177
Microglia	Cd81	0.252019	0.98	0.973	3.54823e-178	6.60433e-174
Microglia	Isg15	-0.377765	0.107	0.24	9.3092e-177	1.73272e-172
Microglia	Mobp	-0.386027	0.437	0.599	1.78555e-175	3.32344e-171
Microglia	Igsf6	-0.44537	0.179	0.321	2.44108e-175	4.54359e-171
Microglia	Ckb	0.313911	0.862	0.817	9.19366e-174	1.71122e-169
Microglia	Picalm	-0.345092	0.962	0.972	2.93807e-170	5.46863e-166
Microglia	P2ry12	0.261681	0.976	0.961	4.88132e-170	9.0856e-166
Microglia	Ddx60	-0.259378	0.057	0.164	7.71159e-169	1.43536e-164
Microglia	Stat2	-0.336103	0.105	0.234	8.69694e-169	1.61876e-164
Microglia	Cd86	-0.494974	0.844	0.89	2.0265e-168	3.77193e-164
Microglia	Eif5	0.277166	0.967	0.946	6.58941e-165	1.22649e-160
Microglia	Fcrls	0.338362	0.863	0.809	1.23246e-161	2.29398e-157
Microglia	Fscn1	0.335587	0.823	0.746	2.79132e-159	5.19548e-155
Microglia	Phf11d	-0.263677	0.063	0.169	1.01955e-158	1.89769e-154
Microglia	Plcl1	-0.318867	0.913	0.942	8.57298e-158	1.59569e-153
Microglia	Lrmda	-0.348634	0.934	0.95	1.0712e-157	1.99382e-153
Microglia	Irak2	-0.444792	0.741	0.826	2.79376e-157	5.20002e-153
Microglia	Rasgef1b	-0.427861	0.573	0.702	5.27884e-156	9.8255e-152
Microglia	Rigi	-0.282972	0.101	0.222	1.12865e-155	2.10076e-151
Microglia	Pde3b	-0.389642	0.915	0.941	6.82328e-153	1.27002e-148
Microglia	Tpst2	0.317583	0.749	0.67	1.79399e-152	3.33916e-148
Microglia	Epb41l2	-0.26438	0.974	0.979	1.65934e-150	3.08852e-146
Microglia	Atp6v0c	0.291949	0.921	0.883	6.80195e-150	1.26605e-145
Microglia	Herc6	-0.351388	0.169	0.307	1.00492e-149	1.87046e-145
Microglia	Adar	-0.279614	0.149	0.284	1.35682e-149	2.52545e-145
Microglia	Slc15a2	0.390946	0.265	0.136	3.1764e-149	5.91224e-145
Microglia	Retreg1	-0.371387	0.826	0.878	2.28125e-144	4.24608e-140
Microglia	Tuba1a	0.356672	0.687	0.59	5.01011e-144	9.32532e-140
Microglia	Srsf2	0.317612	0.801	0.741	3.19416e-142	5.9453e-138
Microglia	Slc2a5	0.333994	0.634	0.524	3.93465e-141	7.32356e-137
Microglia	Dennd4a	-0.328377	0.986	0.988	1.24464e-137	2.31665e-133
Microglia	Slc8a1	-0.296524	0.946	0.962	2.99874e-137	5.58155e-133
Microglia	Nkain2	-0.320582	0.374	0.526	3.37615e-136	6.28403e-132
Microglia	Tspan4	0.311019	0.376	0.256	2.93277e-135	5.45877e-131
Microglia	Mal	-0.304607	0.326	0.477	1.20334e-133	2.23977e-129
Microglia	Sertad1	0.343339	0.504	0.396	9.12564e-133	1.69856e-128
Microglia	Syngr1	0.290556	0.757	0.686	1.19774e-128	2.22935e-124
Microglia	Eef2	0.268237	0.91	0.876	2.84956e-126	5.30389e-122
Microglia	Dock2	-0.254214	0.92	0.944	4.16021e-126	7.74341e-122
Microglia	Ifi35	-0.292973	0.211	0.345	4.45485e-126	8.29181e-122
Microglia	Gm42031	-0.269324	0.113	0.224	2.07597e-124	3.86401e-120
Microglia	Shisa5	-0.306615	0.394	0.536	2.07827e-123	3.86829e-119
Microglia	Diaph2	-0.271854	0.937	0.95	2.86767e-123	5.33759e-119
Microglia	Itm2a	0.268584	0.227	0.128	3.29404e-122	6.1312e-118
Microglia	Ptprc	-0.28419	0.901	0.933	1.28838e-121	2.39806e-117
Microglia	Hsp90b1	-0.293422	0.875	0.916	4.97191e-121	9.25421e-117
Microglia	Susd3	0.290778	0.677	0.591	1.07862e-119	2.00764e-115
Microglia	Limd2	0.291545	0.675	0.594	2.71828e-118	5.05954e-114
Microglia	Runx1	-0.299936	0.945	0.959	6.71697e-118	1.25023e-113
Microglia	Lyn	-0.269164	0.959	0.968	1.23281e-117	2.29463e-113
Microglia	Nlrp3	-0.351607	0.837	0.879	2.03936e-117	3.79586e-113
Microglia	Pcdh9	-0.291586	0.404	0.545	3.16333e-116	5.88791e-112
Microglia	Usp2	0.291009	0.709	0.623	7.54172e-115	1.40374e-110
Microglia	Trim12c	-0.253172	0.115	0.221	2.26135e-114	4.20904e-110
Microglia	Gm47283	-0.53247	0.827	0.873	1.47193e-112	2.7397e-108
Microglia	Gpr34	0.271259	0.837	0.775	9.06221e-110	1.68675e-105
Microglia	Il1b	-0.629975	0.337	0.46	2.23158e-109	4.15363e-105
Microglia	Camk1	0.259479	0.688	0.607	6.8893e-109	1.28231e-104
Microglia	Mknk2	0.29039	0.465	0.365	2.31704e-107	4.31271e-103
Microglia	Lacc1	-0.329687	0.432	0.555	8.00447e-107	1.48987e-102
Microglia	Adgrg1	0.27056	0.699	0.615	1.02627e-105	1.91019e-101
Microglia	Fcgr1	-0.299822	0.555	0.664	5.21568e-105	9.70794e-101
Microglia	Sh3kbp1	-0.301362	0.653	0.75	2.55875e-104	4.76261e-100
Microglia	Jpt1	0.281152	0.645	0.563	4.59812e-104	8.55848e-100
Microglia	Arhgap24	-0.386593	0.3	0.423	5.26122e-104	9.79271e-100
Microglia	Il1a	-0.346646	0.764	0.821	4.35025e-102	8.09712e-98
Microglia	Cyfip1	-0.254265	0.907	0.926	1.25916e-101	2.34367e-97
Microglia	Lrrfip1	-0.33067	0.697	0.772	8.80058e-101	1.63805e-96
Microglia	Abca1	-0.33287	0.579	0.684	1.62459e-100	3.02386e-96
Microglia	Lyl1	0.272355	0.426	0.324	2.07234e-100	3.85724e-96
Microglia	Pag1	-0.289462	0.876	0.912	2.21882e-100	4.12988e-96
Microglia	Pid1	-0.343432	0.603	0.697	1.52446e-99	2.83748e-95
Microglia	Gadd45g	0.309606	0.245	0.151	3.07011e-99	5.7144e-95
Microglia	Ecscr	0.272562	0.557	0.453	4.26413e-97	7.93683e-93
Microglia	Csf1	-0.520977	0.26	0.374	7.76059e-97	1.44448e-92
Microglia	Fbxw11	-0.288371	0.84	0.877	1.06503e-96	1.98234e-92
Microglia	Ssh2	-0.292195	0.878	0.917	5.67695e-96	1.05665e-91
Microglia	Mt1	0.329788	0.83	0.789	1.89868e-95	3.53402e-91
Microglia	Ltc4s	0.264583	0.718	0.65	2.16475e-95	4.02925e-91
Microglia	Dynll1	0.256673	0.722	0.664	2.17577e-95	4.04976e-91
Microglia	Marchf1	-0.302309	0.434	0.555	1.39254e-94	2.59194e-90
Microglia	Hspa8	-0.259169	0.972	0.973	1.14575e-91	2.13259e-87
Microglia	Tln1	-0.252139	0.694	0.781	1.09476e-90	2.03767e-86
Microglia	Mgat4a	-0.277712	0.759	0.829	1.94644e-90	3.6229e-86
Microglia	Cebpa	0.294301	0.72	0.647	5.15133e-90	9.58816e-86
Microglia	Pik3ap1	-0.304127	0.696	0.773	5.90515e-89	1.09912e-84
Microglia	Vis1	-0.306234	0.266	0.379	3.08069e-88	5.73409e-84
Microglia	Gm43305	-0.304927	0.284	0.4	1.93527e-87	3.60212e-83
Microglia	Slbp	0.277487	0.514	0.432	1.85043e-86	3.4442e-82
Microglia	Uvrag	-0.287502	0.697	0.779	2.28583e-86	4.25461e-82
Microglia	Ppp1r11	0.263188	0.597	0.52	4.66917e-85	8.69073e-81
Microglia	Mrps28	-0.26462	0.18	0.28	1.93181e-84	3.59569e-80
Microglia	Ccl3	-0.322412	0.779	0.839	3.52547e-83	6.56196e-79
Microglia	Rab8b	-0.276615	0.834	0.877	1.7565e-82	3.26936e-78
Microglia	Tmem176b	0.26412	0.608	0.537	1.94375e-81	3.6179e-77
Microglia	Cebpd	0.295815	0.455	0.369	2.67685e-81	4.98242e-77
Microglia	Prkcb	-0.257379	0.736	0.806	9.81367e-80	1.82662e-75
Microglia	Tsc22d3	0.281714	0.744	0.666	7.36316e-79	1.3705e-74
Microglia	Lncpint	-0.355495	0.668	0.752	2.24726e-78	4.18283e-74
Microglia	Lgals9	-0.272666	0.461	0.568	2.74061e-78	5.1011e-74
Microglia	Immp2l	-0.372259	0.416	0.504	1.95815e-75	3.64471e-71
Microglia	Hmox1	0.310419	0.533	0.434	4.12833e-75	7.68405e-71
Microglia	Cebpb	0.25934	0.895	0.863	4.14942e-75	7.72331e-71
Microglia	Ddx24	-0.256425	0.521	0.626	2.11712e-74	3.9406e-70
Microglia	Ccl4	-0.274265	0.849	0.89	2.66916e-74	4.96811e-70
Microglia	Tgfbr1	-0.263887	0.954	0.962	3.95989e-74	7.37055e-70
Microglia	Susd6	-0.29436	0.739	0.803	3.12437e-73	5.81539e-69
Microglia	Mitf	-0.268812	0.493	0.6	2.98969e-72	5.56471e-68
Microglia	B4galt1	-0.279484	0.766	0.814	1.77326e-67	3.30057e-63
Microglia	Marcksl1	0.255783	0.897	0.873	2.32718e-67	4.33158e-63
Microglia	Sox4	0.269566	0.456	0.368	1.0524e-66	1.95882e-62
Microglia	Fgf13	-0.419506	0.349	0.438	2.31514e-66	4.30917e-62
Microglia	Arhgap22	-0.254688	0.826	0.87	3.58204e-66	6.66725e-62
Microglia	Dnaja1	-0.34052	0.786	0.823	1.30864e-65	2.43578e-61
Microglia	Dnajb9	0.253178	0.542	0.479	2.18582e-65	4.06846e-61
Microglia	Fmnl2	-0.26613	0.436	0.537	4.6646e-65	8.68222e-61
Microglia	Zcchc7	-0.250894	0.559	0.653	8.29082e-65	1.54317e-60
Microglia	Igkc	-0.251546	0.046	0.1	8.68e-65	1.61561e-60
Microglia	Tnf	-0.366755	0.672	0.734	4.38575e-64	8.1632e-60
Microglia	H1f4	-0.287782	0.314	0.411	1.71228e-63	3.18707e-59
Microglia	Ints6	0.257855	0.734	0.669	4.0699e-62	7.57531e-58
Microglia	Mrps6	0.250307	0.354	0.275	5.10044e-61	9.49344e-57
Microglia	Ctsc	-0.36198	0.654	0.71	1.02064e-57	1.89972e-53
Microglia	Cacnb2	-0.275118	0.653	0.71	4.20492e-56	7.82661e-52
Microglia	Stk38l	-0.262837	0.198	0.277	8.61138e-56	1.60284e-51
Microglia	N4bp1	-0.254991	0.461	0.553	1.20287e-55	2.23891e-51
Microglia	Dyrk1a	-0.319129	0.772	0.817	4.23242e-55	7.87781e-51
Microglia	Zfp36l1	-0.255548	0.802	0.847	5.0423e-55	9.38522e-51
Microglia	Arhgap25	-0.251164	0.485	0.571	2.20544e-54	4.10499e-50
Microglia	Hivep1	-0.258961	0.495	0.579	1.53076e-53	2.84921e-49
Microglia	Dapp1	-0.278432	0.583	0.657	3.6033e-51	6.70683e-47
Microglia	Mef2c	-0.252646	0.961	0.965	1.84029e-45	3.42533e-41
Microglia	Iqgap1	-0.251534	0.264	0.342	9.36709e-44	1.7435e-39
Microglia	Ckap2l	-0.410244	0.263	0.334	1.29476e-43	2.40994e-39
Microglia	Ccl12	-0.407879	0.417	0.48	3.11933e-43	5.806e-39
Microglia	Smim3	-0.252371	0.446	0.516	6.9677e-39	1.2969e-34
Microglia	Tmx4	-0.395214	0.416	0.48	4.67165e-36	8.69534e-32
Microglia	Ptpro	-0.299544	0.669	0.712	7.32192e-35	1.36283e-30
Microglia	Creb5	-0.263212	0.523	0.593	5.75038e-34	1.07032e-29
Microglia	Mpp7	-0.343702	0.321	0.378	4.33449e-33	8.06779e-29
Microglia	Wwox	-0.264693	0.516	0.579	5.14224e-32	9.57125e-28
Microglia	Map3k5	-0.291389	0.516	0.58	1.67921e-31	3.12551e-27
Microglia	Myo1e	-0.330232	0.524	0.57	3.43862e-22	6.40031e-18
Microglia	Ccl2	-0.255933	0.333	0.368	3.58363e-15	6.6702e-11
Monocytes	Slfn4	-2.40792	0.608	0.925	2.85868e-101	5.32085e-97
Monocytes	Ifit3	-3.00172	0.041	0.73	3.26072e-93	6.06917e-89
Monocytes	Ifitm3	-1.38352	0.956	0.97	1.0916e-84	2.0318e-80
Monocytes	Slfn5	-2.34262	0.162	0.813	1.10568e-83	2.058e-79
Monocytes	Oasl2	-2.02483	0.236	0.862	8.06662e-78	1.50144e-73
Monocytes	Isg15	-2.42533	0.233	0.822	8.14854e-73	1.51669e-68
Monocytes	Ifit1	-2.25402	0.044	0.627	8.71589e-69	1.62229e-64
Monocytes	Rsad2	-2.16736	0.115	0.72	3.14559e-67	5.85489e-63
Monocytes	Ifi27l2a	-3.0514	0.26	0.783	3.77612e-67	7.02848e-63
Monocytes	Ifit3b	-1.90804	0.02	0.538	1.28629e-60	2.39418e-56
Monocytes	Ptgds	-2.04517	0.797	0.959	1.74279e-58	3.24385e-54
Monocytes	Irf7	-1.60129	0.145	0.712	1.97189e-58	3.67028e-54
Monocytes	Ifi204	-2.2478	0.118	0.627	1.1445e-55	2.13025e-51
Monocytes	Rtp4	-1.56837	0.287	0.813	3.61194e-54	6.72291e-50
Monocytes	Mrps28	-1.94195	0.135	0.633	6.41738e-54	1.19447e-49
Monocytes	Zbp1	-1.74703	0.101	0.611	5.32943e-53	9.91966e-49
Monocytes	Trim30a	-1.57054	0.48	0.862	3.75193e-50	6.98348e-46
Monocytes	Ly6e	-1.34821	0.743	0.909	3.14692e-41	5.85735e-37
Monocytes	Oasl1	-1.54469	0.064	0.493	7.78036e-40	1.44816e-35
Monocytes	Trim30d	-1.34986	0.193	0.651	5.3211e-38	9.90417e-34
Monocytes	Slfn1	-1.21768	0.74	0.884	5.50623e-34	1.02487e-29
Monocytes	Xaf1	-1.05231	0.105	0.485	7.77274e-32	1.44674e-27
Monocytes	Sp100	-1.1275	0.551	0.805	3.84514e-31	7.15697e-27
Monocytes	Herc6	-1.32845	0.115	0.452	1.28629e-27	2.39418e-23
Monocytes	Usp18	-1.02262	0.041	0.355	2.55277e-27	4.75147e-23
Monocytes	Slfn8	-1.04359	0.074	0.398	1.31717e-25	2.45165e-21
Monocytes	Stat1	-1.22965	0.301	0.6	3.26905e-25	6.08468e-21
Monocytes	Ddx60	-1.17162	0.179	0.531	4.95511e-25	9.22295e-21
Monocytes	Oas2	-0.988492	0.051	0.339	3.32169e-24	6.18266e-20
Monocytes	Rnf213	-1.11307	0.149	0.477	1.08895e-23	2.02686e-19
Monocytes	Apod	-1.55771	0.527	0.781	1.36045e-23	2.53221e-19
Monocytes	Parp14	-1.05454	0.115	0.438	5.26643e-23	9.8024e-19
Monocytes	Isg20	-1.10103	0.169	0.503	6.77214e-23	1.2605e-18
Monocytes	Rigi	-0.976195	0.169	0.499	1.20254e-22	2.23828e-18
Monocytes	Plac8	-1.50751	0.361	0.631	1.94691e-22	3.62377e-18
Monocytes	Irf9	-0.858159	0.216	0.525	6.10855e-20	1.13699e-15
Monocytes	Ifit2	-1.27416	0.017	0.233	7.84885e-20	1.46091e-15
Monocytes	Samd9l	-0.964607	0.524	0.661	2.91006e-19	5.4165e-15
Monocytes	Ttr	2.75333	0.514	0.558	5.83502e-19	1.08607e-14
Monocytes	Oas3	-0.843342	0.189	0.493	8.68584e-19	1.6167e-14
Monocytes	Ifih1	-0.985283	0.135	0.424	9.45948e-19	1.76069e-14
Monocytes	Gbp7	-0.789347	0.101	0.375	4.28173e-18	7.96959e-14
Monocytes	Eif2ak2	-0.842367	0.152	0.371	7.50255e-18	1.39645e-13
Monocytes	Trim12a	-0.917545	0.426	0.667	2.1312e-17	3.9668e-13
Monocytes	Ifi207	-1.16821	0.041	0.256	2.53369e-17	4.71595e-13
Monocytes	Parp9	-0.763208	0.088	0.329	7.47737e-17	1.39176e-12
Monocytes	Stat2	-0.789452	0.068	0.298	1.56477e-16	2.9125e-12
Monocytes	Epsti1	-0.941196	0.189	0.469	1.76165e-16	3.27897e-12
Monocytes	Slfn2	-0.67001	0.895	0.913	3.86035e-16	7.18526e-12
Monocytes	Gm13822	-0.889098	0.061	0.292	5.01432e-16	9.33316e-12
Monocytes	Irgm1	-0.687455	0.034	0.237	5.78026e-16	1.07588e-11
Monocytes	Lyz2	0.949443	0.878	0.803	7.02463e-16	1.30749e-11
Monocytes	B2m	-0.515948	0.983	0.966	9.10683e-16	1.69505e-11
Monocytes	Gbp2	-0.990471	0.105	0.351	6.87681e-15	1.27998e-10
Monocytes	Ifit1bl2	-0.784994	0.091	0.312	9.31451e-15	1.73371e-10
Monocytes	Gapdh	0.522577	0.956	0.897	2.22817e-14	4.14729e-10
Monocytes	Coro1a	0.498194	0.963	0.903	2.43265e-14	4.52789e-10
Monocytes	Myl12a	0.503351	0.872	0.647	3.73631e-14	6.9544e-10
Monocytes	Smchd1	-0.966701	0.389	0.596	7.54826e-14	1.40496e-09
Monocytes	Tspo	-0.6618	0.818	0.876	1.35194e-13	2.51637e-09
Monocytes	Trafd1	-0.782176	0.267	0.499	1.45565e-13	2.70941e-09
Monocytes	S100a6	0.801414	0.959	0.915	1.72621e-13	3.21299e-09
Monocytes	Ifi209	-0.687712	0.014	0.158	1.79418e-13	3.3395e-09
Monocytes	S100a11	0.53126	0.99	0.951	8.73394e-13	1.62565e-08
Monocytes	Oas1a	-0.532707	0.047	0.229	1.17345e-12	2.18414e-08
Monocytes	Serf2	0.43163	0.963	0.872	1.29011e-12	2.40129e-08
Monocytes	Actg1	0.406289	0.997	0.963	1.35141e-12	2.51537e-08
Monocytes	Picalm	-0.669747	0.858	0.919	1.43396e-12	2.66904e-08
Monocytes	Btg2	-0.757308	0.963	0.974	2.11092e-12	3.92906e-08
Monocytes	Cmpk2	-0.815867	0.115	0.302	2.1163e-12	3.93907e-08
Monocytes	Fbxl5	-0.702482	0.642	0.779	4.20285e-12	7.82277e-08
Monocytes	Lgals3	0.636803	0.824	0.645	6.50209e-12	1.21023e-07
Monocytes	Gm34084	0.604367	0.483	0.235	8.61034e-12	1.60264e-07
Monocytes	Cxcr2	-0.760609	0.78	0.838	1.03883e-11	1.93358e-07
Monocytes	Trim30b	-0.698925	0.49	0.708	1.15311e-11	2.14629e-07
Monocytes	Mmp9	0.593742	0.848	0.734	1.7494e-11	3.25616e-07
Monocytes	Ifi47	-0.673479	0.024	0.17	2.08001e-11	3.87153e-07
Monocytes	Myl6	0.360663	0.966	0.933	2.40573e-11	4.47779e-07
Monocytes	Eif1	0.309869	0.993	0.947	3.59362e-11	6.68881e-07
Monocytes	Slc1a2	-0.736259	0.169	0.385	3.78041e-11	7.03647e-07
Monocytes	Cd24a	0.533887	0.807	0.592	5.26568e-11	9.801e-07
Monocytes	Ly6g	0.859611	0.581	0.391	7.28138e-11	1.35528e-06
Monocytes	Aldh2	0.607679	0.686	0.465	1.46582e-10	2.72833e-06
Monocytes	Aldoa	0.483009	0.855	0.732	1.49253e-10	2.77805e-06
Monocytes	Gda	-0.518226	0.929	0.901	1.52205e-10	2.83299e-06
Monocytes	Gsn	0.48485	0.723	0.489	1.5587e-10	2.90121e-06
Monocytes	Plin2	-0.756331	0.412	0.562	2.48709e-10	4.62922e-06
Monocytes	Mxd1	-0.447581	0.959	0.935	3.27945e-10	6.10403e-06
Monocytes	Dtx3l	-0.616185	0.101	0.286	6.6144e-10	1.23114e-05
Monocytes	Prr13	0.538683	0.865	0.761	7.18155e-10	1.3367e-05
Monocytes	Ndufa1	0.439501	0.439	0.219	8.27948e-10	1.54106e-05
Monocytes	Chil3	-0.731288	0.284	0.515	9.6806e-10	1.80185e-05
Monocytes	Tor1aip1	-0.56623	0.52	0.665	1.17446e-09	2.18602e-05
Monocytes	Emp3	0.426328	0.456	0.237	1.37868e-09	2.56613e-05
Monocytes	Taldo1	0.400181	0.973	0.915	1.64661e-09	3.06483e-05
Monocytes	Ccnl1	-0.530099	0.743	0.775	1.75179e-09	3.2606e-05
Monocytes	Cdkn2d	-0.535923	0.568	0.659	2.05807e-09	3.83068e-05
Monocytes	Tmsb4x	0.25628	1	0.998	2.22001e-09	4.13211e-05
Monocytes	Rnf34	-0.613296	0.314	0.444	2.60107e-09	4.84138e-05
Monocytes	Degs1	0.411271	0.601	0.373	3.47273e-09	6.46378e-05
Monocytes	Sppl2a	-0.632499	0.372	0.485	3.52283e-09	6.55704e-05
Monocytes	Arpc3	0.337377	0.966	0.874	4.20085e-09	7.81904e-05
Monocytes	Pltp	0.468691	0.422	0.217	4.8955e-09	9.11199e-05
Monocytes	Pglyrp1	0.4769	0.943	0.929	5.89765e-09	0.000109773
Monocytes	Cd300lf	-0.62091	0.645	0.738	9.03949e-09	0.000168252
Monocytes	Ctss	-0.742917	0.676	0.807	1.39735e-08	0.000260088
Monocytes	Zc3hav1	-0.697588	0.47	0.598	1.49254e-08	0.000277807
Monocytes	Cyba	0.435118	0.919	0.824	1.88363e-08	0.000350599
Monocytes	Gpcpd1	-0.584306	0.814	0.834	1.92907e-08	0.000359059
Monocytes	Ddx6	-0.551727	0.801	0.836	2.05463e-08	0.000382427
Monocytes	AW011738	-0.588942	0.047	0.187	2.13028e-08	0.000396509
Monocytes	H2aj	0.376786	0.696	0.483	2.17453e-08	0.000404745
Monocytes	Mirt2	0.333262	0.514	0.304	2.35105e-08	0.000437601
Monocytes	Fkbp5	-0.551322	0.24	0.379	2.87361e-08	0.000534864
Monocytes	Lyn	-0.401149	0.926	0.907	2.88875e-08	0.000537682
Monocytes	Trim12c	-0.567753	0.355	0.544	3.19601e-08	0.000594873
Monocytes	Prdx5	0.42478	0.936	0.907	4.13119e-08	0.000768939
Monocytes	Lipg	-0.391068	0.024	0.126	4.30045e-08	0.000800443
Monocytes	Igtp	-0.418739	0.057	0.185	4.45271e-08	0.000828783
Monocytes	Pgk1	0.486401	0.618	0.42	4.92576e-08	0.000916831
Monocytes	Eif3f	0.466845	0.679	0.479	5.58242e-08	0.00103906
Monocytes	Cstb	0.431575	0.49	0.286	5.74479e-08	0.00106928
Monocytes	Gm47283	-1.02517	0.186	0.325	5.92634e-08	0.00110307
Monocytes	Ldha	0.398524	0.682	0.475	5.97225e-08	0.00111161
Monocytes	Irf1	-0.935811	0.355	0.515	6.0141e-08	0.0011194
Monocytes	Acadl	-0.551133	0.193	0.325	6.52976e-08	0.00121538
Monocytes	Tubb4b	0.445293	0.449	0.254	6.62105e-08	0.00123238
Monocytes	Il1rap	-0.493941	0.416	0.602	6.67984e-08	0.00124332
Monocytes	Gm20559	-0.561653	0.118	0.282	7.80402e-08	0.00145256
Monocytes	Limd2	0.481147	0.709	0.552	7.83933e-08	0.00145913
Monocytes	Hspb1	0.343075	0.426	0.233	8.38325e-08	0.00156037
Monocytes	Kif5a	-0.393132	0.017	0.12	8.88982e-08	0.00165466
Monocytes	Aldoc	-0.622558	0.091	0.227	1.05112e-07	0.00195645
Monocytes	Tkt	0.458546	0.669	0.54	1.07745e-07	0.00200545
Monocytes	Esd	0.443203	0.412	0.229	1.51189e-07	0.00281408
Monocytes	Mt1	-0.629716	0.561	0.59	1.61057e-07	0.00299776
Monocytes	Stk17b	-0.414165	0.828	0.834	1.81788e-07	0.00338362
Monocytes	Mapk13	0.443216	0.416	0.227	1.92874e-07	0.00358996
Monocytes	Cdc42ep2	0.480623	0.382	0.201	2.03236e-07	0.00378283
Monocytes	Ssh2	-0.412602	0.764	0.807	2.1944e-07	0.00408444
Monocytes	Ripor2	-0.399231	0.953	0.917	2.34232e-07	0.00435975
Monocytes	Bst2	-0.462483	0.098	0.229	2.43278e-07	0.00452812
Monocytes	Shisa5	-0.525862	0.493	0.631	2.8561e-07	0.00531606
Monocytes	Eid1	0.472897	0.453	0.268	3.05464e-07	0.0056856
Monocytes	Chchd2	0.345699	0.794	0.615	3.3186e-07	0.00617691
Monocytes	Dhrs9	-0.547319	0.48	0.617	3.47734e-07	0.00647236
Monocytes	Apobec3	-0.576145	0.186	0.329	3.56397e-07	0.00663361
Monocytes	Marcksl1	0.528078	0.889	0.742	3.86411e-07	0.00719227
Monocytes	Gm56957	-0.499025	0.088	0.213	4.15999e-07	0.00774298
Monocytes	Stat3	-0.441724	0.74	0.795	4.6397e-07	0.00863587
Monocytes	Arhgdib	0.403672	0.905	0.832	4.76581e-07	0.0088706
Monocytes	Mitd1	-0.394661	0.037	0.146	6.29881e-07	0.011724
Monocytes	Trem3	0.453106	0.845	0.722	6.67266e-07	0.0124198
Monocytes	Ltb	0.505356	0.666	0.475	7.50615e-07	0.0139712
Monocytes	Tppp3	-0.858066	0.257	0.385	7.78453e-07	0.0144894
Monocytes	Sla	-0.51484	0.304	0.465	7.84692e-07	0.0146055
Monocytes	Kat6a	-0.470194	0.328	0.426	8.05263e-07	0.0149884
Monocytes	Arpc1b	0.27284	0.973	0.888	8.17885e-07	0.0152233
Monocytes	Ly6a2	0.603263	0.453	0.268	8.2368e-07	0.0153311
Monocytes	Tyrobp	0.311626	0.99	0.953	8.64599e-07	0.0160928
Monocytes	Itgb2	0.281394	0.723	0.535	8.78476e-07	0.0163511
Monocytes	Lyst	-0.3041	0.922	0.882	9.36896e-07	0.0174384
Monocytes	Tuba1a	0.287578	0.625	0.434	1.02226e-06	0.0190273
Monocytes	Glipr1	0.420586	0.591	0.406	1.03087e-06	0.0191876
Monocytes	Lsamp	-0.3075	0.193	0.357	1.1279e-06	0.0209937
Monocytes	Slpi	0.456464	0.959	0.886	1.12852e-06	0.0210051
Monocytes	Myl12b	0.321362	0.943	0.844	1.14618e-06	0.0213339
Monocytes	Sod2	0.422479	0.446	0.264	1.14968e-06	0.021399
Monocytes	Slc7a11	0.273627	0.872	0.716	1.19185e-06	0.0221839
Monocytes	Gm57206	-0.279332	0.017	0.108	1.24478e-06	0.0231691
Monocytes	Entpd3	-0.597721	0.047	0.164	1.27374e-06	0.0237082
Monocytes	Cd177	0.503622	0.49	0.308	1.3159e-06	0.0244929
Monocytes	Atp5l	0.29954	0.861	0.71	1.32909e-06	0.0247383
Monocytes	Hsh2d	-0.473377	0.128	0.278	1.33251e-06	0.024802
Monocytes	Abtb1	0.369488	0.527	0.341	1.48242e-06	0.0275923
Monocytes	Eif3k	0.441029	0.554	0.371	1.53181e-06	0.0285115
Monocytes	Prdx6	0.411559	0.628	0.45	1.55111e-06	0.0288709
Monocytes	Arpc4	0.340488	0.689	0.523	1.8248e-06	0.033965
Monocytes	Pfdn5	0.263146	0.868	0.724	2.03385e-06	0.0378561
Monocytes	Treml2	-0.491696	0.226	0.361	2.26804e-06	0.042215
Monocytes	Chil1	0.406646	0.595	0.414	2.32302e-06	0.0432383
Monocytes	Gm20186	-0.491441	0.361	0.529	2.67191e-06	0.0497322
OLGs	Actb	0.492286	0.998	0.997	0	0
OLGs	Pllp	0.378439	0.892	0.888	0	0
OLGs	Ptgds	-1.03768	0.984	0.994	0	0
OLGs	Ttr	3.78122	0.633	0.387	0	0
OLGs	Tuba1a	0.580697	0.895	0.864	0	0
OLGs	Tubb4a	0.542227	0.932	0.951	0	0
OLGs	Cryab	0.33272	0.956	0.969	6.92303e-308	1.28858e-303
OLGs	Phyhd1	-0.517817	0.12	0.325	3.05326e-298	5.68304e-294
OLGs	Plcl1	-0.40834	0.947	0.978	3.04339e-275	5.66466e-271
OLGs	Ubb	0.279101	0.939	0.949	2.58438e-224	4.81031e-220
OLGs	Cdc42bpa	-0.380131	0.911	0.957	7.3032e-224	1.35934e-219
OLGs	Cdkn1a	-0.658617	0.277	0.451	1.97212e-207	3.67071e-203
OLGs	Trpm3	0.572317	0.172	0.057	1.78208e-192	3.31698e-188
OLGs	Pltp	0.675975	0.342	0.188	2.4102e-187	4.4861e-183
OLGs	Bsg	0.521257	0.908	0.856	2.22379e-180	4.13913e-176
OLGs	Actg1	0.358162	0.909	0.887	5.50202e-178	1.02409e-173
OLGs	Rsrp1	-0.359331	0.708	0.827	8.05412e-177	1.49911e-172
OLGs	Edil3	-0.261814	0.944	0.975	4.64929e-176	8.65372e-172
OLGs	Mal	-0.283229	0.964	0.979	2.09097e-175	3.89193e-171
OLGs	Slc48a1	0.283813	0.852	0.85	4.16926e-174	7.76025e-170
OLGs	Nkain2	-0.28636	0.963	0.985	3.103e-163	5.77562e-159
OLGs	Pak1	-0.307815	0.861	0.922	1.00082e-155	1.86283e-151
OLGs	Slc1a2	-0.29614	0.198	0.359	5.79985e-155	1.07953e-150
OLGs	Lrrc4c	-0.527739	0.748	0.83	3.90103e-154	7.26098e-150
OLGs	Gltp	0.290105	0.785	0.763	5.14687e-149	9.57988e-145
OLGs	Gnao1	-0.291429	0.882	0.935	1.18766e-143	2.21058e-139
OLGs	St6galnac3	-0.365319	0.886	0.938	2.80619e-142	5.22316e-138
OLGs	Daam2	-0.320885	0.796	0.881	5.08176e-138	9.45868e-134
OLGs	Aldoc	-0.327178	0.114	0.243	7.19146e-136	1.33855e-131
OLGs	Map7	-0.271201	0.899	0.947	7.59225e-136	1.41314e-131
OLGs	Ddc	-0.47408	0.386	0.523	1.89533e-135	3.52778e-131
OLGs	Ubc	0.297498	0.933	0.928	5.39107e-135	1.00344e-130
OLGs	Itm2a	0.544093	0.236	0.123	1.79867e-131	3.34786e-127
OLGs	Anln	-0.38925	0.772	0.858	6.27851e-130	1.16862e-125
OLGs	Grm3	-0.310245	0.871	0.93	7.57374e-130	1.4097e-125
OLGs	Pakap	-0.358006	0.786	0.877	1.66258e-129	3.09457e-125
OLGs	Pip4k2a	-0.269185	0.865	0.92	1.37652e-128	2.56212e-124
OLGs	Dgki	-0.368335	0.742	0.839	4.72089e-126	8.78699e-122
OLGs	Htra1	-0.395115	0.739	0.818	8.44126e-125	1.57117e-120
OLGs	Gm11867	-0.289256	0.194	0.333	7.25618e-124	1.35059e-119
OLGs	St18	-0.314965	0.91	0.957	2.56564e-122	4.77543e-118
OLGs	Phactr3	-0.401133	0.646	0.757	1.8966e-121	3.53015e-117
OLGs	Dock10	-0.252412	0.924	0.964	3.04519e-121	5.66801e-117
OLGs	Secisbp2l	-0.261688	0.845	0.911	3.37295e-120	6.27807e-116
OLGs	Sgk3	-0.438921	0.398	0.523	1.62551e-117	3.02555e-113
OLGs	Map1a	-0.275257	0.749	0.839	7.13547e-115	1.32813e-110
OLGs	Itih5	-0.28004	0.142	0.266	1.1179e-114	2.08074e-110
OLGs	Tmod2	-0.255859	0.885	0.933	5.99676e-111	1.11618e-106
OLGs	Hspe1	0.298034	0.67	0.621	2.04384e-110	3.80421e-106
OLGs	Slc2a1	0.451442	0.668	0.61	1.54952e-108	2.88412e-104
OLGs	Eif5	0.280504	0.843	0.818	1.61074e-107	2.99807e-103
OLGs	Frmd5	-0.264688	0.916	0.957	2.15709e-107	4.01499e-103
OLGs	Kcnq3	-0.331725	0.738	0.835	1.71443e-106	3.19107e-102
OLGs	Adipor2	-0.31027	0.895	0.937	7.27515e-106	1.35412e-101
OLGs	Iqsec1	-0.321751	0.631	0.743	2.30631e-104	4.29274e-100
OLGs	Ier2	0.478387	0.566	0.467	3.23142e-104	6.01465e-100
OLGs	Agap1	-0.252344	0.867	0.923	8.34794e-103	1.5538e-98
OLGs	Zfp638	-0.296691	0.694	0.802	3.37027e-101	6.27308e-97
OLGs	Arhgef10	-0.282316	0.766	0.847	4.12761e-101	7.68273e-97
OLGs	Polr3e	0.306511	0.596	0.538	3.4852e-100	6.487e-96
OLGs	Tuba1b	0.331391	0.541	0.452	4.30697e-98	8.01656e-94
OLGs	Ssh2	-0.303827	0.772	0.851	6.24172e-98	1.16177e-93
OLGs	Ly6c1	0.555573	0.508	0.411	1.83369e-97	3.41305e-93
OLGs	Kndc1	-0.335318	0.506	0.628	2.05226e-97	3.81987e-93
OLGs	Elmo1	-0.257951	0.909	0.94	3.64776e-97	6.78957e-93
OLGs	Tppp3	-0.403127	0.805	0.865	1.03023e-96	1.91757e-92
OLGs	Slc8a1	-0.287562	0.83	0.891	2.08452e-95	3.87991e-91
OLGs	Opalin	0.263901	0.84	0.831	6.33789e-95	1.17967e-90
OLGs	Dixdc1	-0.265505	0.743	0.832	1.3844e-94	2.57679e-90
OLGs	Mid1ip1	0.262155	0.71	0.688	3.4888e-94	6.4937e-90
OLGs	Tbc1d5	-0.269477	0.844	0.908	5.4234e-93	1.00946e-88
OLGs	Flt1	0.840974	0.537	0.481	4.24862e-92	7.90796e-88
OLGs	Prickle2	-0.271078	0.823	0.894	1.33863e-91	2.49159e-87
OLGs	Junb	0.429625	0.82	0.758	1.00762e-89	1.87549e-85
OLGs	Ndrg2	-0.305573	0.455	0.583	3.24171e-89	6.0338e-85
OLGs	Ogdhl	-0.332452	0.169	0.28	3.43508e-88	6.39371e-84
OLGs	Enox1	-0.283865	0.715	0.807	7.74407e-86	1.4414e-81
OLGs	Fabp5	0.299298	0.714	0.654	1.42045e-85	2.64389e-81
OLGs	St3gal3	-0.282124	0.662	0.767	1.42056e-85	2.64409e-81
OLGs	Tmem178b	-0.25685	0.784	0.867	2.13373e-85	3.97151e-81
OLGs	Zfand4	-0.299563	0.134	0.233	4.88125e-85	9.08547e-81
OLGs	Klf2	0.487695	0.581	0.5	1.06072e-84	1.97431e-80
OLGs	Arhgap21	-0.271948	0.623	0.73	5.78996e-84	1.07768e-79
OLGs	D7Ertd443e	-0.251114	0.825	0.891	3.61383e-83	6.72643e-79
OLGs	Washc2	-0.255144	0.464	0.589	6.21793e-83	1.15734e-78
OLGs	Pon2	-0.294676	0.475	0.586	3.99098e-82	7.42841e-78
OLGs	Atosa	-0.305995	0.271	0.385	1.75567e-80	3.26782e-76
OLGs	Ppp2r3a	-0.254558	0.838	0.899	5.39354e-80	1.0039e-75
OLGs	Bfsp2	0.316312	0.517	0.416	8.80441e-80	1.63876e-75
OLGs	Ctnna3	-0.298996	0.752	0.833	1.41037e-79	2.62512e-75
OLGs	Sorcs1	-0.288349	0.75	0.83	2.37096e-79	4.41307e-75
OLGs	Gsn	0.260301	0.731	0.723	9.65341e-79	1.79679e-74
OLGs	Hspa1b	0.374436	0.242	0.149	2.72408e-78	5.07033e-74
OLGs	Kif13a	-0.262669	0.76	0.841	1.26736e-76	2.35893e-72
OLGs	Ramp2	0.363175	0.216	0.136	1.15672e-75	2.15301e-71
OLGs	Sec14l5	-0.250729	0.643	0.745	4.4472e-75	8.27757e-71
OLGs	Tmem132b	-0.286768	0.406	0.523	1.56184e-74	2.90706e-70
OLGs	Hspb1	0.375648	0.275	0.194	4.22038e-71	7.8554e-67
OLGs	Apod	-0.590134	0.96	0.976	1.07835e-70	2.00714e-66
OLGs	Acaca	-0.382676	0.545	0.635	1.15267e-69	2.14546e-65
OLGs	Chchd10	0.254786	0.136	0.074	1.44644e-67	2.69226e-63
OLGs	Wwox	-0.346335	0.476	0.582	2.34356e-67	4.36207e-63
OLGs	Spock2	0.444832	0.182	0.123	1.94227e-66	3.61515e-62
OLGs	Nalcn	-0.253438	0.191	0.29	3.48463e-64	6.48594e-60
OLGs	C4b	-0.261447	0.325	0.437	5.02689e-64	9.35655e-60
OLGs	Dtnb	-0.297496	0.342	0.444	8.6702e-64	1.61379e-59
OLGs	Cldn5	0.409514	0.33	0.252	9.66866e-64	1.79963e-59
OLGs	Id3	0.361155	0.194	0.128	6.3008e-63	1.17277e-58
OLGs	Cdh8	-0.280725	0.203	0.3	1.52324e-62	2.8352e-58
OLGs	Apbb2	-0.296525	0.706	0.78	1.28672e-60	2.39498e-56
OLGs	Fkbp5	-0.267666	0.364	0.469	5.6185e-59	1.04577e-54
OLGs	Kcnma1	-0.322347	0.135	0.213	2.23794e-57	4.16548e-53
OLGs	Tsc22d1	0.379791	0.21	0.161	3.27933e-57	6.10382e-53
OLGs	Sparcl1	0.291778	0.207	0.241	1.14756e-55	2.13595e-51
OLGs	Cxcl12	0.482561	0.168	0.138	4.52245e-55	8.41763e-51
OLGs	Hexb	0.259441	0.72	0.672	1.18835e-54	2.21188e-50
OLGs	Naaladl2	-0.289709	0.513	0.608	2.64216e-54	4.91786e-50
OLGs	Mdga2	-0.257043	0.74	0.815	7.12087e-53	1.32541e-48
OLGs	Pcp4l1	0.326996	0.143	0.092	4.72591e-52	8.79634e-48
OLGs	Hspa1a	0.344739	0.339	0.26	3.3242e-51	6.18733e-47
OLGs	Xkr4	-0.282355	0.352	0.447	1.10913e-50	2.06442e-46
OLGs	Kcnab1	-0.287664	0.362	0.458	2.92502e-50	5.44433e-46
OLGs	Gstm1	-0.286515	0.605	0.685	5.21145e-49	9.70008e-45
OLGs	Apold1	0.38903	0.164	0.135	9.24797e-49	1.72132e-44
OLGs	Adgrl4	0.353986	0.188	0.181	2.98961e-48	5.56456e-44
OLGs	Id1	0.326139	0.224	0.164	7.01496e-48	1.30569e-43
OLGs	Atf3	0.459495	0.505	0.469	9.07098e-48	1.68838e-43
OLGs	Slco1c1	0.345304	0.147	0.101	1.92598e-47	3.58482e-43
OLGs	Ptprb	0.384335	0.165	0.124	2.61308e-47	4.86372e-43
OLGs	Timp3	0.349341	0.206	0.148	6.40005e-46	1.19124e-41
OLGs	Igfbp7	0.399012	0.278	0.245	6.17336e-45	1.14905e-40
OLGs	Akap12	0.342121	0.104	0.084	7.81084e-45	1.45383e-40
OLGs	Abcb1a	0.369083	0.126	0.09	3.10667e-44	5.78244e-40
OLGs	Ctnna2	-0.279418	0.622	0.699	9.66023e-44	1.79806e-39
OLGs	Crip1	0.287064	0.242	0.188	1.06067e-43	1.97423e-39
OLGs	Slco1a4	0.359762	0.171	0.139	1.52665e-43	2.84155e-39
OLGs	Nherf2	0.281482	0.208	0.157	3.66217e-41	6.81639e-37
OLGs	Tmem119	0.260338	0.276	0.204	8.2786e-41	1.5409e-36
OLGs	Ccdc141	0.312875	0.128	0.115	1.37425e-40	2.5579e-36
OLGs	Btg2	0.417803	0.618	0.586	1.82842e-39	3.40324e-35
OLGs	Luzp1	0.306222	0.28	0.252	1.08378e-38	2.01724e-34
OLGs	Jun	0.310501	0.864	0.847	8.20911e-38	1.52796e-33
OLGs	Ier3	0.320378	0.238	0.204	1.72392e-37	3.20873e-33
OLGs	Klf4	0.375257	0.328	0.287	2.03717e-37	3.79178e-33
OLGs	Ly6a	0.362284	0.438	0.424	2.65774e-37	4.94685e-33
OLGs	Rgcc	0.263023	0.114	0.077	3.43786e-37	6.3989e-33
OLGs	Abhd2	0.296761	0.212	0.185	6.18185e-37	1.15063e-32
OLGs	Nebl	0.293905	0.139	0.117	6.83668e-37	1.27251e-32
OLGs	Lef1	0.272993	0.103	0.087	6.93124e-37	1.29011e-32
OLGs	Epas1	0.297812	0.263	0.228	1.55056e-36	2.88605e-32
OLGs	Tspan13	0.26269	0.111	0.073	1.59241e-36	2.96395e-32
OLGs	Cx3cr1	0.360679	0.368	0.326	1.69448e-36	3.15394e-32
OLGs	Ahnak	0.314692	0.116	0.096	2.65822e-36	4.94774e-32
OLGs	Ebf1	0.313092	0.162	0.133	3.69243e-36	6.87271e-32
OLGs	Cadps	-0.26145	0.225	0.298	1.18306e-35	2.20203e-31
OLGs	Utrn	0.313471	0.167	0.146	1.52603e-35	2.8404e-31
OLGs	Hcn2	0.257561	0.457	0.409	2.46341e-35	4.58515e-31
OLGs	Dusp1	0.308424	0.447	0.396	3.69576e-35	6.87892e-31
OLGs	Vim	0.27342	0.153	0.121	4.19969e-35	7.81688e-31
OLGs	Icam1	0.296257	0.222	0.172	8.18662e-34	1.52378e-29
OLGs	Itga6	0.257067	0.108	0.09	1.91719e-33	3.56847e-29
OLGs	Pglyrp1	0.273474	0.214	0.187	2.84365e-33	5.29289e-29
OLGs	Ablim1	0.285245	0.119	0.094	9.42875e-33	1.75497e-28
OLGs	Csf1r	0.299754	0.395	0.353	3.23871e-32	6.0282e-28
OLGs	Egr1	0.310284	0.678	0.669	2.63654e-31	4.9074e-27
OLGs	Mecom	0.259395	0.119	0.092	7.40172e-31	1.37768e-26
OLGs	Kdm6b	0.319677	0.247	0.218	3.48382e-28	6.48443e-24
OLGs	Plcb1	0.268273	0.171	0.158	2.26251e-27	4.21121e-23
OLGs	Fos	0.321768	0.909	0.891	1.07067e-25	1.99283e-21
OLGs	Camk1d	0.300398	0.775	0.796	2.26294e-24	4.21201e-20
OLGs	P2ry12	0.262507	0.249	0.226	9.02417e-24	1.67967e-19
OLGs	Ptgds	-1.59904	0.909	0.933	2.9996e-25	5.58315e-21
OLGs	Fchsd2	0.308214	0.991	0.713	4.09742e-22	7.62653e-18
OLGs	Vcan	0.27907	0.982	0.705	2.95061e-21	5.49196e-17
OLGs	Pcdh7	0.410068	0.973	0.687	1.00361e-19	1.86801e-15
OLGs	Sox6	0.449083	0.973	0.687	1.73721e-19	3.23347e-15
OLGs	Csmd2	0.34519	0.968	0.685	2.53885e-19	4.72557e-15
OLGs	Astn2	0.351888	0.954	0.669	1.03463e-18	1.92577e-14
OLGs	Nckap5	0.471156	0.963	0.677	1.3465e-18	2.50624e-14
OLGs	Tnr	0.4744	0.995	0.78	1.44141e-18	2.6829e-14
OLGs	Cntn1	0.295272	0.982	0.734	3.72157e-18	6.92696e-14
OLGs	Dlgap1	0.412101	0.991	0.755	4.38854e-18	8.1684e-14
OLGs	Opcml	0.516806	0.991	0.798	5.52e-18	1.02744e-13
OLGs	Ttc3	0.327025	0.95	0.669	4.29352e-17	7.99152e-13
OLGs	Tmem132b	0.340081	0.945	0.664	8.10735e-17	1.50902e-12
OLGs	Alcam	0.252443	0.959	0.698	8.54325e-17	1.59015e-12
OLGs	Kazn	0.611816	0.986	0.783	1.38352e-16	2.57515e-12
OLGs	Sox5	0.343333	0.959	0.695	1.92545e-16	3.58384e-12
OLGs	Zfp462	0.299191	0.927	0.641	2.52352e-16	4.69703e-12
OLGs	Gpr37l1	0.626251	0.909	0.633	3.24333e-16	6.03681e-12
OLGs	Fth1	-1.37735	0.986	0.992	5.17998e-16	9.6415e-12
OLGs	Gpr17	0.62589	0.84	0.514	8.79331e-16	1.6367e-11
OLGs	Sema3d	0.253421	0.922	0.651	9.43086e-16	1.75537e-11
OLGs	Ifi27	-0.58052	0.744	0.703	1.39687e-15	2.6e-11
OLGs	Luzp2	0.314506	0.986	0.767	1.67812e-15	3.12348e-11
OLGs	Pabpn1	0.295927	0.872	0.563	2.91372e-15	5.4233e-11
OLGs	Apod	-1.44721	0.708	0.788	3.33651e-15	6.21025e-11
OLGs	Rtn1	0.467076	0.95	0.693	3.76886e-15	7.01498e-11
OLGs	Dpp6	0.302466	0.927	0.667	5.9518e-15	1.10781e-10
OLGs	Ptpre	0.418454	0.941	0.677	6.21687e-15	1.15715e-10
OLGs	Nav1	0.340853	0.959	0.718	6.58072e-15	1.22487e-10
OLGs	Ppp2r2b	0.383264	0.922	0.649	8.33986e-15	1.5523e-10
OLGs	Scrg1	0.401045	0.922	0.646	1.01568e-14	1.89048e-10
OLGs	Dscaml1	0.364727	0.986	0.778	1.23231e-14	2.2937e-10
OLGs	Kcnq1ot1	0.251652	0.877	0.589	1.86295e-14	3.46751e-10
OLGs	Dscam	0.313634	0.991	0.796	2.27844e-14	4.24085e-10
OLGs	Rims1	0.354534	0.913	0.641	2.98338e-14	5.55296e-10
OLGs	Pde4d	0.326862	0.982	0.77	3.10464e-14	5.77867e-10
OLGs	Lrrtm3	0.291331	0.927	0.664	3.41099e-14	6.34888e-10
OLGs	Zfpm2	0.2827	0.913	0.646	3.48795e-14	6.49213e-10
OLGs	Brinp3	0.418174	0.941	0.693	1.24056e-13	2.30905e-09
OLGs	Neu4	0.44077	0.863	0.571	1.33288e-13	2.48089e-09
OLGs	Sntg1	0.351493	0.95	0.711	1.43495e-13	2.67086e-09
OLGs	Fyn	0.593321	0.922	0.661	1.53323e-13	2.85379e-09
OLGs	Nkain2	-1.09877	0.571	0.778	1.71007e-13	3.18295e-09
OLGs	Nrxn2	0.444579	0.95	0.711	1.86297e-13	3.46754e-09
OLGs	Tspan3	0.383888	0.936	0.69	2.57229e-13	4.78781e-09
OLGs	Plpp3	0.300503	0.941	0.7	3.09395e-13	5.75878e-09
OLGs	Ptprz1	0.315598	0.986	0.796	3.72195e-13	6.92767e-09
OLGs	Serpine2	0.423265	0.954	0.726	3.74904e-13	6.97809e-09
OLGs	Slc22a17	0.444155	0.895	0.628	3.82248e-13	7.11478e-09
OLGs	Ncald	0.253002	0.932	0.69	4.74963e-13	8.84048e-09
OLGs	Zeb1	0.264602	0.973	0.765	5.0419e-13	9.38449e-09
OLGs	Anks1b	0.322506	0.982	0.791	5.49263e-13	1.02234e-08
OLGs	Olig2	0.414276	0.895	0.625	5.72014e-13	1.06469e-08
OLGs	Bcan	0.274622	0.9	0.643	7.29386e-13	1.35761e-08
OLGs	Trf	-1.50234	0.667	0.749	9.37259e-13	1.74452e-08
OLGs	Sh3bp4	0.411836	0.804	0.506	9.46631e-13	1.76196e-08
OLGs	Wnk1	-0.594987	0.863	0.775	1.00286e-12	1.86663e-08
OLGs	Kif1b	-0.375912	0.941	0.842	1.1067e-12	2.05991e-08
OLGs	Dmd	0.321532	0.959	0.739	1.24416e-12	2.31576e-08
OLGs	Lrrc7	0.28856	0.89	0.63	1.3533e-12	2.51889e-08
OLGs	Chadl	0.401088	0.753	0.45	1.47389e-12	2.74335e-08
OLGs	Srgap1	0.250471	0.922	0.68	1.60504e-12	2.98747e-08
OLGs	Cdk14	0.350025	0.918	0.68	1.73875e-12	3.23634e-08
OLGs	Slc8a1	-0.268591	0.9	0.739	1.78705e-12	3.32624e-08
OLGs	Rims2	0.378221	0.904	0.651	2.22437e-12	4.14022e-08
OLGs	Lmo4	0.500175	0.726	0.439	2.82194e-12	5.25248e-08
OLGs	Sh3d19	0.358415	0.954	0.736	4.13366e-12	7.69397e-08
OLGs	Ugdh	0.405071	0.836	0.556	4.37108e-12	8.13589e-08
OLGs	Grik4	0.380762	0.881	0.618	4.46387e-12	8.30861e-08
OLGs	Ctnnd2	0.293185	0.977	0.786	4.58379e-12	8.5318e-08
OLGs	Cdc42bpa	-0.450858	0.863	0.752	5.12348e-12	9.53634e-08
OLGs	C1ql1	0.509065	0.895	0.651	5.55541e-12	1.03403e-07
OLGs	Fxyd6	0.524942	0.74	0.45	5.87859e-12	1.09418e-07
OLGs	Grik2	0.377418	0.954	0.739	6.58035e-12	1.2248e-07
OLGs	Npas3	0.266268	0.959	0.752	6.61999e-12	1.23218e-07
OLGs	Pmepa1	0.49022	0.886	0.636	9.05253e-12	1.68495e-07
OLGs	Cpq	0.298633	0.868	0.607	9.37484e-12	1.74494e-07
OLGs	Fat3	0.379083	0.858	0.592	1.27837e-11	2.37943e-07
OLGs	Mal	-1.30486	0.511	0.68	1.28487e-11	2.39153e-07
OLGs	Tmem163	0.308613	0.822	0.55	1.49224e-11	2.7775e-07
OLGs	Aplp1	-1.08487	0.854	0.858	1.51998e-11	2.82914e-07
OLGs	Ttr	2.31952	0.566	0.504	1.76558e-11	3.28627e-07
OLGs	Arpp21	0.332446	0.854	0.589	1.77783e-11	3.30908e-07
OLGs	Ppib	0.335428	0.932	0.705	1.81249e-11	3.37359e-07
OLGs	Ralyl	0.268227	0.913	0.677	2.23374e-11	4.15766e-07
OLGs	Fgf12	0.253783	0.932	0.708	2.36037e-11	4.39336e-07
OLGs	Plpp4	0.351193	0.831	0.561	2.95284e-11	5.49612e-07
OLGs	Cdh13	0.343065	0.932	0.708	3.40297e-11	6.33394e-07
OLGs	Car2	-1.35626	0.516	0.628	3.52466e-11	6.56045e-07
OLGs	Csmd1	0.310022	0.986	0.827	3.71224e-11	6.9096e-07
OLGs	Lsamp	0.290154	0.991	0.938	3.77386e-11	7.02429e-07
OLGs	Fry	0.34271	0.968	0.78	3.83254e-11	7.1335e-07
OLGs	Map2	0.348981	0.918	0.687	4.57206e-11	8.50998e-07
OLGs	Trio	0.333168	0.9	0.659	4.8001e-11	8.93442e-07
OLGs	Rgcc	0.43101	0.895	0.661	4.93532e-11	9.1861e-07
OLGs	Phlpp1	-0.362311	0.913	0.827	5.9718e-11	1.11153e-06
OLGs	Cd9	0.553979	0.95	0.809	6.09654e-11	1.13475e-06
OLGs	Ntrk3	0.310306	0.863	0.61	6.20197e-11	1.15437e-06
OLGs	Phlda1	0.382176	0.804	0.532	7.18004e-11	1.33642e-06
OLGs	Mobp	-1.18189	0.571	0.703	7.32199e-11	1.36284e-06
OLGs	Cadm1	0.28557	0.959	0.762	7.96287e-11	1.48213e-06
OLGs	Large1	0.303219	0.922	0.698	8.09338e-11	1.50642e-06
OLGs	Ctss	-1.1564	0.689	0.786	8.63188e-11	1.60665e-06
OLGs	Mbnl1	-0.675127	0.758	0.69	1.02472e-10	1.90732e-06
OLGs	Mbp	-0.920134	0.767	0.853	1.02908e-10	1.91543e-06
OLGs	Astn1	0.257607	0.813	0.556	1.23859e-10	2.30539e-06
OLGs	Ppfibp1	0.312262	0.922	0.703	1.26811e-10	2.36034e-06
OLGs	Cdh10	0.316732	0.886	0.646	1.28329e-10	2.38859e-06
OLGs	Cspg4	0.305334	0.9	0.667	1.30136e-10	2.42221e-06
OLGs	Gria3	0.263705	0.868	0.625	1.30157e-10	2.42261e-06
OLGs	Tspan6	0.432955	0.516	0.266	1.41457e-10	2.63293e-06
OLGs	Rcn1	0.311743	0.598	0.318	1.56539e-10	2.91365e-06
OLGs	Pak3	0.26801	0.836	0.581	1.58133e-10	2.94333e-06
OLGs	Chd6	0.267572	0.909	0.682	2.13242e-10	3.96906e-06
OLGs	Ntm	0.361864	0.95	0.752	2.22581e-10	4.1429e-06
OLGs	Smarca5	-0.276734	0.767	0.623	2.32991e-10	4.33666e-06
OLGs	Manf	0.314827	0.808	0.545	2.35396e-10	4.38143e-06
OLGs	Kcnip1	0.314132	0.836	0.581	2.50882e-10	4.66966e-06
OLGs	S100b	0.455971	0.831	0.576	2.71267e-10	5.04909e-06
OLGs	Arhgap35	0.516601	0.79	0.532	2.72128e-10	5.06513e-06
OLGs	Bcas1	0.392811	0.922	0.705	2.77717e-10	5.16914e-06
OLGs	Dpp10	0.332193	0.868	0.625	2.92379e-10	5.44205e-06
OLGs	Cntn4	0.364405	0.904	0.677	2.93991e-10	5.47206e-06
OLGs	Plxdc2	-0.706018	0.826	0.749	3.35782e-10	6.2499e-06
OLGs	Gpx4	-0.399173	0.781	0.612	3.58367e-10	6.67028e-06
OLGs	Lims2	0.498481	0.735	0.468	3.72103e-10	6.92595e-06
OLGs	Nol4	0.410562	0.84	0.594	4.75426e-10	8.84911e-06
OLGs	Nrxn3	0.453685	0.918	0.708	4.97916e-10	9.26771e-06
OLGs	C3aR	-1.24749	0.406	0.522	5.52439e-10	1.02826e-05
OLGs	Mettl9	0.280487	0.653	0.38	6.47996e-10	1.20611e-05
OLGs	Cspg5	0.568672	0.9	0.713	7.57822e-10	1.41053e-05
OLGs	Per3	0.388516	0.411	0.191	7.60113e-10	1.4148e-05
OLGs	Tspan7	0.319641	0.863	0.625	9.27252e-10	1.72589e-05
OLGs	Inava	0.343393	0.717	0.452	1.00828e-09	1.8767e-05
OLGs	Srek1	0.269107	0.858	0.623	1.13508e-09	2.11273e-05
OLGs	Bex2	0.355037	0.735	0.473	1.21027e-09	2.25268e-05
OLGs	Matn4	0.361441	0.89	0.667	1.21918e-09	2.26927e-05
OLGs	Hsd17b12	0.365449	0.79	0.535	1.2809e-09	2.38415e-05
OLGs	Rnf220	-1.02959	0.443	0.532	1.29635e-09	2.41291e-05
OLGs	Mfsd2a	0.327091	0.566	0.302	1.33981e-09	2.49379e-05
OLGs	Vgll4	-0.255259	0.785	0.649	1.36652e-09	2.5435e-05
OLGs	Armh4	0.253469	0.817	0.571	1.52535e-09	2.83913e-05
OLGs	Dennd4a	-0.660016	0.918	0.837	1.61175e-09	2.99995e-05
OLGs	Hacd3	0.251847	0.639	0.375	1.78801e-09	3.32803e-05
OLGs	Lrrc4c	0.263945	0.991	0.873	2.03017e-09	3.77876e-05
OLGs	Tubb5	0.337498	0.813	0.566	2.13517e-09	3.9742e-05
OLGs	Tmem167	0.413293	0.826	0.599	2.13742e-09	3.97838e-05
OLGs	Tsc22d1	0.313456	0.909	0.698	2.48072e-09	4.61736e-05
OLGs	Evi5l	0.333911	0.826	0.584	2.5065e-09	4.66535e-05
OLGs	Ncam1	0.311775	0.963	0.793	2.64211e-09	4.91776e-05
OLGs	Lrrtm2	0.482196	0.676	0.426	2.83534e-09	5.27741e-05
OLGs	Ifrd1	-0.661324	0.749	0.654	2.84181e-09	5.28947e-05
OLGs	Pdzd2	0.3098	0.744	0.488	2.85169e-09	5.30785e-05
OLGs	Phka1	0.253843	0.808	0.568	2.88397e-09	5.36794e-05
OLGs	Olfm2	0.313392	0.845	0.61	2.98558e-09	5.55707e-05
OLGs	Thrap3	-0.260926	0.758	0.605	3.01081e-09	5.60402e-05
OLGs	Dbp	0.40311	0.37	0.165	3.17712e-09	5.91358e-05
OLGs	Maco1	0.301075	0.781	0.53	3.21136e-09	5.97731e-05
OLGs	Lhfpl3	0.26936	0.977	0.832	3.54588e-09	6.59995e-05
OLGs	Ramp1	0.3628	0.799	0.553	3.73859e-09	6.95864e-05
OLGs	Ermn	-1.23146	0.292	0.413	3.75221e-09	6.98399e-05
OLGs	Mapk10	0.370637	0.854	0.623	3.92649e-09	7.30838e-05
OLGs	Tmem108	0.748492	0.749	0.499	4.13419e-09	7.69497e-05
OLGs	Gbf1	0.285501	0.849	0.618	4.39043e-09	8.17191e-05
OLGs	Plcl1	-1.02089	0.808	0.848	4.62253e-09	8.60392e-05
OLGs	Asrgl1	0.270774	0.84	0.607	4.63689e-09	8.63064e-05
OLGs	Hnrnpu	-0.335287	0.858	0.757	5.28094e-09	9.82942e-05
OLGs	Nxph1	0.379599	0.945	0.765	5.3361e-09	9.93209e-05
OLGs	Selplg	-0.30445	0.489	0.331	5.33837e-09	9.93631e-05
OLGs	Nfkbia	-0.938329	0.881	0.814	5.59251e-09	0.000104093
OLGs	Rprm	0.312106	0.594	0.336	5.75869e-09	0.000107187
OLGs	Lamp1	-0.309866	0.932	0.806	5.93525e-09	0.000110473
OLGs	Glul	-0.906905	0.776	0.739	6.75597e-09	0.000125749
OLGs	Snx22	0.375544	0.594	0.339	7.60624e-09	0.000141575
OLGs	Limch1	-0.436786	0.74	0.636	8.11201e-09	0.000150989
OLGs	Rcan2	-0.301867	0.708	0.592	8.33554e-09	0.000155149
OLGs	H2az1	0.261607	0.817	0.581	8.85367e-09	0.000164793
OLGs	Ednrb	0.481187	0.776	0.545	8.88976e-09	0.000165465
OLGs	Nsd1	-0.257085	0.795	0.661	8.9733e-09	0.00016702
OLGs	Tmem176b	0.259081	0.872	0.654	9.5307e-09	0.000177395
OLGs	Asic2	0.250694	0.868	0.649	9.84918e-09	0.000183323
OLGs	Edil3	-0.454242	0.9	0.824	1.07786e-08	0.000200623
OLGs	Vcp	0.312146	0.804	0.566	1.10207e-08	0.000205129
OLGs	Ntrk2	0.263494	0.836	0.618	1.13896e-08	0.000211995
OLGs	Sox4	0.365735	0.795	0.556	1.22802e-08	0.000228571
OLGs	Maged1	0.351817	0.708	0.46	1.2735e-08	0.000237036
OLGs	Apbb2	-0.443608	0.721	0.62	1.35339e-08	0.000251907
OLGs	Per2	0.298972	0.635	0.382	1.39142e-08	0.000258985
OLGs	B2m	-0.961408	0.84	0.853	1.51177e-08	0.000281387
OLGs	Map7	-0.406089	0.699	0.584	1.54073e-08	0.000286776
OLGs	Grb2	-0.416864	0.671	0.55	1.59792e-08	0.000297421
OLGs	Dnm2	-0.27052	0.653	0.496	1.66921e-08	0.000310691
OLGs	Zeb2	-0.320781	0.945	0.889	1.6767e-08	0.000312083
OLGs	Tgfbr1	-0.304635	0.712	0.543	1.70302e-08	0.000316983
OLGs	Sh3glb1	-0.391742	0.831	0.718	1.78791e-08	0.000332784
OLGs	Ccl4	-0.97613	0.685	0.641	1.94223e-08	0.000361508
OLGs	Usp32	0.340642	0.772	0.532	1.98856e-08	0.00037013
OLGs	Ust	0.467176	0.836	0.612	2.08067e-08	0.000387276
OLGs	Megf11	0.38397	0.881	0.674	2.20648e-08	0.000410692
OLGs	Fam3c	0.296143	0.703	0.457	2.64149e-08	0.00049166
OLGs	Ube2d2a	-0.264142	0.826	0.677	2.78364e-08	0.000518119
OLGs	Kcnq5	0.682662	0.767	0.545	2.87959e-08	0.000535979
OLGs	Nnat	0.307214	0.763	0.525	3.04918e-08	0.000567543
OLGs	Pcdh11x	0.261066	0.863	0.654	3.08683e-08	0.000574552
OLGs	Plp1	-0.906929	0.922	0.961	3.11434e-08	0.000579672
OLGs	C1qc	-0.705659	0.795	0.721	3.18137e-08	0.000592148
OLGs	Pcsk1n	0.252837	0.904	0.708	3.18745e-08	0.000593279
OLGs	Mast4	-0.811288	0.731	0.685	3.43562e-08	0.000639472
OLGs	Cadm2	0.323316	0.986	0.871	3.47043e-08	0.000645951
OLGs	Igsf21	0.317118	0.776	0.543	3.59977e-08	0.000670026
OLGs	Dpysl3	0.309102	0.781	0.548	3.62249e-08	0.000674254
OLGs	C1qa	-0.888573	0.868	0.863	3.62966e-08	0.000675588
OLGs	Zfand3	-0.357229	0.79	0.659	3.69185e-08	0.000687164
OLGs	Mpped2	0.371885	0.795	0.566	3.73268e-08	0.000694764
OLGs	Zmynd8	0.32642	0.785	0.556	3.84664e-08	0.000715975
OLGs	Rora	0.262385	0.963	0.809	3.85631e-08	0.000717774
OLGs	Lrp1	0.345783	0.877	0.672	3.92745e-08	0.000731016
OLGs	Macf1	-0.390047	0.945	0.863	4.04721e-08	0.000753307
OLGs	Slc24a2	-1.10905	0.352	0.53	4.09048e-08	0.000761361
OLGs	Fbxw11	-0.324926	0.621	0.465	4.16994e-08	0.000776151
OLGs	Sox2	0.318079	0.799	0.571	4.23651e-08	0.000788542
OLGs	Qpct	0.341958	0.744	0.509	4.32821e-08	0.000805611
OLGs	Pid1	0.332643	0.886	0.685	5.02185e-08	0.000934717
OLGs	Igfbp7	-1.20659	0.443	0.424	5.05299e-08	0.000940513
OLGs	Hdac4	0.253142	0.539	0.3	5.10034e-08	0.000949327
OLGs	Tshz3	0.266495	0.703	0.463	5.12069e-08	0.000953114
OLGs	Rdx	-0.323631	0.772	0.656	5.20827e-08	0.000969416
OLGs	Lmtk2	0.295765	0.708	0.47	5.54073e-08	0.0010313
OLGs	Rap1a	-0.290151	0.708	0.566	5.59766e-08	0.00104189
OLGs	Pdcd4	0.483639	0.799	0.574	5.71095e-08	0.00106298
OLGs	Ddx6	-0.28803	0.804	0.661	6.00642e-08	0.00111798
OLGs	Bex3	0.301033	0.74	0.504	6.00885e-08	0.00111843
OLGs	Dynll1	0.33735	0.918	0.739	6.22164e-08	0.00115803
OLGs	Ifitm3	-1.13136	0.306	0.481	6.31568e-08	0.00117554
OLGs	Chd4	-0.323784	0.831	0.724	6.42499e-08	0.00119588
OLGs	Dner	0.285769	0.781	0.553	6.43284e-08	0.00119735
OLGs	Tmem176a	0.286467	0.689	0.45	6.61741e-08	0.0012317
OLGs	Med13	-0.342639	0.726	0.625	6.66784e-08	0.00124109
OLGs	Ly6e	-0.959209	0.571	0.576	6.76605e-08	0.00125936
OLGs	Vtn	-1.21235	0.146	0.217	6.98793e-08	0.00130066
OLGs	Nlgn3	0.35108	0.758	0.54	7.23518e-08	0.00134668
OLGs	Gpc6	0.369717	0.831	0.615	7.85112e-08	0.00146133
OLGs	G0s2	0.319522	0.708	0.47	7.89487e-08	0.00146947
OLGs	Snrpa	0.307956	0.553	0.315	8.17676e-08	0.00152194
OLGs	Rock2	-0.469247	0.735	0.664	8.33121e-08	0.00155069
OLGs	Wdfy3	-0.370606	0.744	0.646	8.37375e-08	0.00155861
OLGs	Fubp1	0.258431	0.845	0.633	8.83943e-08	0.00164528
OLGs	Zfp821	0.269116	0.47	0.243	9.1307e-08	0.0016995
OLGs	Rbfox1	0.298577	0.904	0.716	9.55517e-08	0.0017785
OLGs	Snrpg	0.2592	0.699	0.463	1.03555e-07	0.00192748
OLGs	Btg2	-0.77202	0.863	0.783	1.04538e-07	0.00194576
OLGs	Ly6a	-0.769132	0.626	0.54	1.05634e-07	0.00196616
OLGs	Abtb2	0.374919	0.808	0.592	1.15947e-07	0.00215811
OLGs	Vxn	0.287125	0.749	0.519	1.23595e-07	0.00230048
OLGs	Orai1	0.294969	0.653	0.416	1.23788e-07	0.00230406
OLGs	Prdx1	-0.310382	0.854	0.729	1.25597e-07	0.00233774
OLGs	C1qb	-0.733133	0.849	0.773	1.27284e-07	0.00236913
OLGs	Mrps5	0.390481	0.507	0.287	1.31159e-07	0.00244127
OLGs	Susd4	0.47531	0.658	0.447	1.31551e-07	0.00244857
OLGs	Zswim6	-0.389617	0.849	0.749	1.40119e-07	0.00260803
OLGs	Sema5b	0.360867	0.795	0.574	1.40779e-07	0.00262031
OLGs	Pik3ap1	-0.691149	0.128	0.165	1.42954e-07	0.0026608
OLGs	Sh3bgrl3	-0.659366	0.639	0.597	1.47027e-07	0.00273662
OLGs	Zfand5	-0.279396	0.845	0.724	1.62047e-07	0.00301619
OLGs	Itga9	0.283573	0.845	0.638	1.69229e-07	0.00314986
OLGs	Cavin1	-0.336648	0.187	0.103	1.70441e-07	0.00317243
OLGs	Sez6l	0.339212	0.758	0.532	1.73099e-07	0.00322189
OLGs	Hdac9	0.260971	0.726	0.499	1.76777e-07	0.00329035
OLGs	Tubb2b	0.43857	0.758	0.537	2.16776e-07	0.00403485
OLGs	Pdzrn4	0.376047	0.763	0.543	2.17652e-07	0.00405115
OLGs	Arsb	0.275953	0.772	0.55	2.23108e-07	0.00415271
OLGs	Amz1	0.460296	0.575	0.367	2.35496e-07	0.00438328
OLGs	Tril	0.331024	0.726	0.499	2.36562e-07	0.00440312
OLGs	Inpp5f	-0.41782	0.553	0.46	2.53547e-07	0.00471928
OLGs	Adam12	0.344933	0.804	0.594	2.5398e-07	0.00472732
OLGs	Cldn5	-0.73602	0.479	0.424	2.57519e-07	0.00479321
OLGs	Pop5	0.250593	0.53	0.302	2.62244e-07	0.00488114
OLGs	Kcnma1	0.25603	0.845	0.646	2.83725e-07	0.00528097
OLGs	Atp8a1	-0.332282	0.817	0.713	2.83779e-07	0.00528198
OLGs	Ptprd	-0.323083	0.936	0.858	2.90664e-07	0.00541012
OLGs	Klf13	-0.332171	0.799	0.661	2.91193e-07	0.00541997
OLGs	Rac1	-0.295314	0.763	0.633	2.92192e-07	0.00543858
OLGs	Tusc3	0.271604	0.671	0.442	2.97532e-07	0.00553796
OLGs	Rap1gap	0.335965	0.726	0.501	3.05221e-07	0.00568109
OLGs	Bmp2k	-0.622238	0.452	0.395	3.17456e-07	0.00590881
OLGs	Tmem100	0.412176	0.74	0.527	3.23314e-07	0.00601785
OLGs	Rgs7bp	0.29038	0.74	0.517	3.3445e-07	0.00622512
OLGs	Camkmt	0.30742	0.68	0.452	3.40868e-07	0.00634458
OLGs	Stat3	0.255786	0.927	0.76	3.47245e-07	0.00646327
OLGs	Igsf9b	0.405093	0.562	0.351	3.5413e-07	0.00659143
OLGs	Tsc22d3	-0.43537	0.42	0.3	3.54323e-07	0.00659502
OLGs	Fnbp1	-0.879258	0.562	0.618	3.71408e-07	0.00691301
OLGs	Gm4258	0.26067	0.822	0.615	3.71522e-07	0.00691515
OLGs	Dnajb11	0.250344	0.648	0.421	3.76393e-07	0.00700581
OLGs	Smyd2	0.304555	0.416	0.207	3.8212e-07	0.00711241
OLGs	S100a13	0.33881	0.767	0.55	3.90288e-07	0.00726443
OLGs	Rtp4	-0.486409	0.105	0.274	4.01071e-07	0.00746514
OLGs	Cyrib	-0.315244	0.749	0.636	4.24324e-07	0.00789795
OLGs	Mef2c	-0.730328	0.493	0.444	4.33991e-07	0.00807788
OLGs	Aco2	0.26299	0.694	0.47	4.40914e-07	0.00820672
OLGs	Csrp1	-0.766369	0.676	0.656	4.45806e-07	0.00829779
OLGs	Fads2	0.390062	0.571	0.354	4.65767e-07	0.00866933
OLGs	Meg3	0.395867	0.817	0.612	5.22443e-07	0.00972424
OLGs	Tppp3	-0.840056	0.279	0.419	5.30197e-07	0.00986856
OLGs	Cul1	-0.255614	0.662	0.53	5.3249e-07	0.00991124
OLGs	Plaat3	-0.594755	0.493	0.465	5.38938e-07	0.0100313
OLGs	Rap1b	-0.30615	0.717	0.581	5.77359e-07	0.0107464
OLGs	Clta	-0.298492	0.772	0.615	6.23383e-07	0.011603
OLGs	Arhgap23	-0.661385	0.516	0.483	6.23558e-07	0.0116063
OLGs	Qdpr	-0.76996	0.584	0.558	6.28784e-07	0.0117036
OLGs	Myl12a	-0.298104	0.575	0.426	6.50942e-07	0.012116
OLGs	Pak1	-0.511435	0.553	0.514	6.53521e-07	0.012164
OLGs	Flt1	-0.772946	0.726	0.659	6.69605e-07	0.0124634
OLGs	Ssh2	-0.253447	0.831	0.705	6.70298e-07	0.0124763
OLGs	Clu	0.360234	0.635	0.421	6.7347e-07	0.0125353
OLGs	Irf2bpl	0.301549	0.553	0.331	6.8683e-07	0.012784
OLGs	Vps37b	0.311675	0.543	0.323	7.00427e-07	0.013037
OLGs	Ly6h	0.341412	0.639	0.419	7.05174e-07	0.0131254
OLGs	P2ry12	-0.583533	0.479	0.39	7.14823e-07	0.013305
OLGs	Timp4	0.30585	0.644	0.421	7.28789e-07	0.0135649
OLGs	Erc2	0.28844	0.721	0.504	7.37782e-07	0.0137323
OLGs	Emid1	0.296333	0.758	0.545	7.59057e-07	0.0141283
OLGs	Mical3	0.337726	0.708	0.491	7.86036e-07	0.0146305
OLGs	Ier5	-0.316001	0.63	0.473	7.99629e-07	0.0148835
OLGs	Fcer1g	-0.891431	0.402	0.463	8.04236e-07	0.0149693
OLGs	H2ac25	0.347501	0.516	0.315	8.09398e-07	0.0150653
OLGs	Tulp4	-0.283819	0.776	0.646	8.15524e-07	0.0151793
OLGs	Zdhhc2	0.260062	0.712	0.494	8.22908e-07	0.0153168
OLGs	Afap1l2	0.260817	0.735	0.519	8.5001e-07	0.0158212
OLGs	Ywhaz	-0.346658	0.813	0.695	8.79663e-07	0.0163732
OLGs	Syngr1	0.32216	0.58	0.359	8.83436e-07	0.0164434
OLGs	Mageh1	0.342728	0.589	0.377	9.24262e-07	0.0172033
OLGs	Lgmn	-0.338941	0.708	0.55	9.24659e-07	0.0172107
OLGs	Ppp1r14a	-0.988554	0.393	0.46	9.65434e-07	0.0179696
OLGs	Kcnd2	0.307298	0.918	0.762	9.94481e-07	0.0185103
OLGs	St13	-0.253211	0.776	0.659	1.01228e-06	0.0188416
OLGs	Reep1	0.329966	0.699	0.481	1.04644e-06	0.0194774
OLGs	Klhl7	0.261338	0.804	0.602	1.05763e-06	0.0196857
OLGs	Rab7	-0.336783	0.735	0.62	1.08452e-06	0.0201862
OLGs	Rnf13	-0.390638	0.68	0.602	1.11885e-06	0.0208252
OLGs	Shisal1	0.336663	0.498	0.289	1.15751e-06	0.0215448
OLGs	Sirt2	0.302021	0.89	0.721	1.16027e-06	0.0215961
OLGs	Ahnak	-0.713274	0.183	0.194	1.18186e-06	0.021998
OLGs	Il1a	-0.850343	0.21	0.266	1.26486e-06	0.0235428
OLGs	Slc8a3	0.297186	0.502	0.289	1.29768e-06	0.0241538
OLGs	Selenop	-0.892062	0.457	0.483	1.31489e-06	0.024474
OLGs	Picalm	-0.790854	0.694	0.68	1.35909e-06	0.0252968
OLGs	Nfatc2	0.307143	0.822	0.625	1.36595e-06	0.0254244
OLGs	Sema5a	0.419815	0.744	0.535	1.43175e-06	0.0266492
OLGs	Dhrs7	0.26422	0.489	0.284	1.45328e-06	0.0270499
OLGs	Utrn	-0.406344	0.694	0.576	1.48347e-06	0.0276119
OLGs	Dock2	-0.313119	0.347	0.264	1.49419e-06	0.0278114
OLGs	Aldoc	-0.286464	0.685	0.579	1.51738e-06	0.0282429
OLGs	Mt1	-0.320157	0.804	0.69	1.5785e-06	0.0293807
OLGs	Plppr5	0.271615	0.749	0.543	1.63458e-06	0.0304244
OLGs	Rgs10	-0.618221	0.402	0.328	1.74898e-06	0.0325538
OLGs	Adamts17	0.332733	0.247	0.103	1.81308e-06	0.0337469
OLGs	Tmem259	0.261578	0.502	0.292	1.88201e-06	0.0350299
OLGs	Myo1d	-0.595577	0.256	0.235	1.92732e-06	0.0358731
OLGs	Rel	-0.694133	0.516	0.475	1.93899e-06	0.0360904
OLGs	Tuba1a	0.477977	0.932	0.814	2.04653e-06	0.038092
OLGs	Ndrg1	-0.822095	0.402	0.401	2.07883e-06	0.0386934
OLGs	Csgalnact1	0.295752	0.694	0.483	2.1402e-06	0.0398355
OLGs	Cacng7	0.298451	0.603	0.395	2.18948e-06	0.0407529
OLGs	Atf3	-0.834387	0.635	0.618	2.21618e-06	0.0412498
OLGs	Cacna2d3	0.280061	0.74	0.532	2.24036e-06	0.0416998
OLGs	Gnb4	0.42652	0.553	0.346	2.25504e-06	0.041973
OLGs	Pan3	-0.306576	0.731	0.62	2.28276e-06	0.0424891
OLGs	Zfp36	-0.367289	0.479	0.375	2.32329e-06	0.0432434
OLGs	Nfkb1	-0.642784	0.767	0.693	2.35383e-06	0.0438119
OLGs	Jak1	-0.606433	0.612	0.55	2.38274e-06	0.04435
OLGs	Cenpv	0.250412	0.63	0.416	2.38329e-06	0.0443602
OLGs	Elmo1	-0.440698	0.858	0.814	2.43601e-06	0.0453414
OLGs	Gdi2	-0.265817	0.667	0.527	2.44058e-06	0.0454265
OLGs	Etv5	0.276845	0.635	0.421	2.52266e-06	0.0469542
OLGs	Sgk1	-0.289568	0.849	0.755	2.59466e-06	0.0482944
OLGs	Ttll7	-0.576895	0.676	0.63	2.65491e-06	0.0494158
Schwann cells	Ifitm3	-1.62105	0.643	0.899	4.85579e-73	9.03809e-69
Schwann cells	Ifi27	-1.28578	0.902	0.942	1.26415e-47	2.35297e-43
Schwann cells	Bst2	-1.51055	0.477	0.758	1.60148e-45	2.98084e-41
Schwann cells	Ifi27l2a	-1.96602	0.405	0.71	2.36042e-41	4.39345e-37
Schwann cells	Mif	-0.953646	0.804	0.874	6.63674e-36	1.2353e-31
Schwann cells	Eif4g2	-0.743108	0.83	0.826	3.07505e-29	5.7236e-25
Schwann cells	Arl6ip1	0.880139	0.918	0.87	4.58867e-29	8.5409e-25
Schwann cells	Htr2c	2.84617	0.621	0.309	1.34525e-28	2.50391e-24
Schwann cells	S100a8	-0.922558	0.309	0.42	1.01138e-27	1.88249e-23
Schwann cells	Trpm3	2.54499	0.838	0.662	1.83365e-27	3.41297e-23
Schwann cells	Cgnl1	1.07327	0.518	0.15	3.65213e-27	6.7977e-23
Schwann cells	Cidea	0.417617	0.301	0.019	1.08428e-25	2.01816e-21
Schwann cells	Pgam1	-0.73304	0.777	0.773	4.13984e-25	7.70548e-21
Schwann cells	Efna5	0.674992	0.3	0.014	1.31848e-24	2.45409e-20
Schwann cells	Fras1	1.28726	0.357	0.048	1.86127e-24	3.46438e-20
Schwann cells	Tbc1d1	0.70368	0.374	0.053	4.6894e-24	8.72839e-20
Schwann cells	Slc4a10	1.29311	0.616	0.329	1.8525e-23	3.44806e-19
Schwann cells	Sin3b	-0.787873	0.567	0.628	2.45107e-23	4.56218e-19
Schwann cells	Mtarc2	-0.791064	0.581	0.691	2.73056e-23	5.0824e-19
Schwann cells	Pfn1	-0.676957	0.765	0.783	3.6166e-23	6.73157e-19
Schwann cells	Rtp4	-0.753848	0.124	0.396	7.22723e-23	1.3452e-18
Schwann cells	Esrrg	1.89185	0.432	0.106	1.05399e-22	1.96179e-18
Schwann cells	Slit2	0.802985	0.441	0.106	2.58306e-22	4.80784e-18
Schwann cells	Pebp1	-0.762446	0.893	0.908	4.57979e-22	8.52437e-18
Schwann cells	Prr32	-0.833031	0.469	0.57	4.80143e-22	8.9369e-18
Schwann cells	Etfb	-0.772445	0.803	0.86	5.44105e-22	1.01274e-17
Schwann cells	Swi5	-0.635654	0.787	0.792	1.19312e-21	2.22076e-17
Schwann cells	Ppia	-0.708699	0.972	0.99	1.2707e-21	2.36516e-17
Schwann cells	Frem1	0.633899	0.35	0.053	2.26671e-21	4.21902e-17
Schwann cells	Cdh18	0.753551	0.256	0.01	2.63492e-21	4.90437e-17
Schwann cells	Calml4	-0.656787	0.812	0.773	3.17475e-21	5.90916e-17
Schwann cells	Psmb5	-0.747787	0.631	0.754	3.28126e-21	6.10741e-17
Schwann cells	Etl4	1.52737	0.418	0.13	3.49739e-21	6.50969e-17
Schwann cells	Frmpd4	1.7316	0.451	0.203	5.70647e-21	1.06214e-16
Schwann cells	App	0.765769	0.843	0.662	6.13088e-21	1.14114e-16
Schwann cells	Vdac1	-0.671277	0.7	0.72	8.93628e-21	1.66331e-16
Schwann cells	Aldoa	-0.644183	0.924	0.913	8.96009e-21	1.66774e-16
Schwann cells	Gapdh	-0.741573	0.949	0.981	9.87223e-21	1.83752e-16
Schwann cells	Heg1	0.875744	0.472	0.155	4.32373e-20	8.04777e-16
Schwann cells	Fabp3	-0.952897	0.266	0.43	4.99371e-20	9.29479e-16
Schwann cells	Cul4b	-0.737913	0.479	0.541	5.21383e-20	9.70451e-16
Schwann cells	Lrp6	0.466225	0.482	0.155	5.38388e-20	1.0021e-15
Schwann cells	Slc25a5	-0.613084	0.855	0.821	5.58033e-20	1.03867e-15
Schwann cells	Cycs	-0.572204	0.764	0.739	5.7721e-20	1.07436e-15
Schwann cells	Ror1	0.717376	0.318	0.043	5.90991e-20	1.10001e-15
Schwann cells	Psme1	-0.695067	0.571	0.647	6.43546e-20	1.19783e-15
Schwann cells	Cfap54	-0.464717	0.234	0.13	6.80395e-20	1.26642e-15
Schwann cells	Ptma	-0.473621	0.967	0.947	7.16933e-20	1.33443e-15
Schwann cells	Rbm3	-0.673496	0.623	0.71	7.20425e-20	1.34093e-15
Schwann cells	Cfap43	-0.377885	0.233	0.106	1.25541e-19	2.3367e-15
Schwann cells	Nme2	-0.558782	0.795	0.768	1.45961e-19	2.71677e-15
Schwann cells	Dbi	-0.715418	0.939	0.937	1.48705e-19	2.76784e-15
Schwann cells	Mrfap1	-0.586441	0.828	0.826	1.6038e-19	2.98515e-15
Schwann cells	Tspo	-0.657766	0.61	0.667	1.75465e-19	3.26593e-15
Schwann cells	Hmgb1	-0.5558	0.759	0.787	2.49161e-19	4.63764e-15
Schwann cells	Psmb1	-0.572428	0.715	0.7	2.55445e-19	4.7546e-15
Schwann cells	Tmtc1	0.562972	0.343	0.063	3.97467e-19	7.39806e-15
Schwann cells	Psmb6	-0.618578	0.701	0.72	4.49065e-19	8.35844e-15
Schwann cells	Ldhb	-0.691447	0.883	0.86	4.73541e-19	8.81402e-15
Schwann cells	Cox8b	-0.823596	0.561	0.56	5.08569e-19	9.466e-15
Schwann cells	Pgk1	-0.597421	0.805	0.802	5.11275e-19	9.51635e-15
Schwann cells	Npm1	-0.596904	0.84	0.841	5.15912e-19	9.60266e-15
Schwann cells	Erbb4	1.23611	0.465	0.159	5.34872e-19	9.95558e-15
Schwann cells	Sdhc	-0.563349	0.746	0.749	6.56875e-19	1.22264e-14
Schwann cells	Zbtb20	0.784243	0.847	0.7	7.68689e-19	1.43076e-14
Schwann cells	Dynlt3	-0.637874	0.63	0.667	8.42793e-19	1.56869e-14
Schwann cells	Timp3	1.01804	0.685	0.435	8.79705e-19	1.6374e-14
Schwann cells	Atp6v1e1	-0.658193	0.762	0.758	8.89958e-19	1.65648e-14
Schwann cells	Golgb1	0.738346	0.57	0.246	9.08494e-19	1.69098e-14
Schwann cells	Map1lc3a	-0.601124	0.85	0.855	1.52711e-18	2.84241e-14
Schwann cells	Pdzrn4	0.617583	0.265	0.024	1.58795e-18	2.95565e-14
Schwann cells	Prdx5	-0.722621	0.879	0.894	2.22371e-18	4.139e-14
Schwann cells	Btf3	-0.374274	0.796	0.71	2.60875e-18	4.85566e-14
Schwann cells	Slc23a2	0.940763	0.505	0.213	2.75221e-18	5.12269e-14
Schwann cells	S100a9	-0.573815	0.331	0.43	3.02412e-18	5.6288e-14
Schwann cells	Fos	0.977806	0.924	0.792	3.21823e-18	5.99009e-14
Schwann cells	Calm1	-0.428167	0.958	0.918	3.80374e-18	7.0799e-14
Schwann cells	Mospd1	-0.714083	0.495	0.551	4.31381e-18	8.02929e-14
Schwann cells	Gabarap	-0.535417	0.856	0.826	5.09896e-18	9.4907e-14
Schwann cells	Steap2	0.798788	0.485	0.193	6.79816e-18	1.26534e-13
Schwann cells	Cfl1	-0.561361	0.763	0.783	8.31734e-18	1.54811e-13
Schwann cells	Atp5d	-0.649783	0.869	0.87	8.50005e-18	1.58211e-13
Schwann cells	St13	-0.543253	0.722	0.754	8.96856e-18	1.66932e-13
Schwann cells	Rnf7	-0.477016	0.806	0.768	1.02622e-17	1.91011e-13
Schwann cells	Eif5a	-0.489945	0.717	0.7	1.13895e-17	2.11993e-13
Schwann cells	Per2	0.443255	0.266	0.029	1.34188e-17	2.49764e-13
Schwann cells	Rarres2	-0.797115	0.16	0.116	1.5167e-17	2.82304e-13
Schwann cells	Atp5pb	-0.477882	0.845	0.783	1.84715e-17	3.4381e-13
Schwann cells	Map3k19	-0.391921	0.126	0.13	1.90693e-17	3.54938e-13
Schwann cells	Pdgfd	0.610732	0.38	0.097	2.31867e-17	4.31575e-13
Schwann cells	Tpi1	-0.592448	0.728	0.7	2.41684e-17	4.49846e-13
Schwann cells	Thsd7a	0.341372	0.322	0.072	2.75964e-17	5.13652e-13
Schwann cells	Vldlr	0.490378	0.406	0.116	2.84081e-17	5.2876e-13
Schwann cells	Elob	-0.54248	0.9	0.865	3.45972e-17	6.43957e-13
Schwann cells	Sf3b2	-0.463976	0.736	0.7	3.52409e-17	6.5594e-13
Schwann cells	Rsph10b	-0.561603	0.248	0.319	4.00559e-17	7.45561e-13
Schwann cells	Prdx2	-0.579803	0.747	0.758	4.04933e-17	7.53701e-13
Schwann cells	Gstm5	-0.631083	0.628	0.657	4.54915e-17	8.46733e-13
Schwann cells	Atp1b1	0.723184	0.808	0.667	5.20525e-17	9.68853e-13
Schwann cells	Slc13a4	0.600566	0.483	0.179	6.13262e-17	1.14146e-12
Schwann cells	Usp18	-0.543939	0.054	0.217	6.37137e-17	1.1859e-12
Schwann cells	Cfap126	-0.626481	0.556	0.58	7.22924e-17	1.34558e-12
Schwann cells	Grm8	0.819416	0.321	0.063	7.56602e-17	1.40826e-12
Schwann cells	Slc38a1	-0.377945	0.366	0.222	9.27642e-17	1.72662e-12
Schwann cells	Trpv4	0.443781	0.414	0.126	1.141e-16	2.12374e-12
Schwann cells	H3f3a	-0.475304	0.904	0.899	1.43291e-16	2.66708e-12
Schwann cells	Matn2	0.353913	0.358	0.097	1.45218e-16	2.70294e-12
Schwann cells	Chmp4b	-0.484994	0.614	0.609	1.6345e-16	3.04229e-12
Schwann cells	Sptbn1	0.767566	0.696	0.444	1.72201e-16	3.20518e-12
Schwann cells	Dusp1	0.951498	0.702	0.44	1.76667e-16	3.28829e-12
Schwann cells	Uqcrc1	-0.544734	0.654	0.643	1.8333e-16	3.41232e-12
Schwann cells	Slc12a2	0.718203	0.719	0.469	2.13254e-16	3.9693e-12
Schwann cells	Vdac2	-0.541716	0.72	0.715	2.21722e-16	4.1269e-12
Schwann cells	Tuba1b	-0.479791	0.834	0.778	2.23736e-16	4.1644e-12
Schwann cells	Acat1	-0.666	0.497	0.575	2.2785e-16	4.24098e-12
Schwann cells	Ifit1	-0.501268	0.053	0.246	2.38556e-16	4.44024e-12
Schwann cells	Sumo3	-0.637256	0.549	0.623	2.58293e-16	4.8076e-12
Schwann cells	Elovl7	0.74759	0.614	0.343	2.595e-16	4.83007e-12
Schwann cells	Cyc1	-0.496173	0.661	0.623	2.69281e-16	5.01212e-12
Schwann cells	Diaph1	0.609568	0.408	0.126	2.70246e-16	5.03009e-12
Schwann cells	Srp14	-0.528849	0.774	0.758	2.80832e-16	5.22713e-12
Schwann cells	Igf1r	0.921145	0.602	0.319	2.85646e-16	5.31673e-12
Schwann cells	Hs6st2	0.437914	0.382	0.111	3.24596e-16	6.04171e-12
Schwann cells	Calm3	-0.643324	0.798	0.831	4.05117e-16	7.54044e-12
Schwann cells	Abhd2	0.851066	0.564	0.28	4.93441e-16	9.18443e-12
Schwann cells	Atp5o	-0.617006	0.837	0.87	5.58282e-16	1.03913e-11
Schwann cells	Psmb2	-0.550254	0.64	0.599	5.73808e-16	1.06803e-11
Schwann cells	Atp5c1	-0.515596	0.808	0.792	6.15607e-16	1.14583e-11
Schwann cells	Egr1	0.907698	0.795	0.575	6.29508e-16	1.1717e-11
Schwann cells	Cers4	0.281721	0.424	0.15	6.3735e-16	1.1863e-11
Schwann cells	Ltbp3	0.409526	0.37	0.101	6.49389e-16	1.20871e-11
Schwann cells	Psmc3	-0.555923	0.699	0.715	7.02039e-16	1.30671e-11
Schwann cells	Ecrg4	0.646577	0.864	0.797	8.20937e-16	1.52801e-11
Schwann cells	Akap9	0.472844	0.566	0.261	8.46679e-16	1.57592e-11
Schwann cells	Gm29266	0.6304	0.285	0.048	8.5717e-16	1.59545e-11
Schwann cells	Slc19a1	0.302468	0.293	0.058	9.05619e-16	1.68563e-11
Schwann cells	Eef1a1	-0.571287	0.985	0.995	9.43706e-16	1.75652e-11
Schwann cells	Cacybp	-0.562567	0.663	0.676	1.12298e-15	2.09021e-11
Schwann cells	Col1a2	0.298173	0.221	0.019	1.37142e-15	2.55263e-11
Schwann cells	Atp5h	-0.458886	0.921	0.86	1.39913e-15	2.6042e-11
Schwann cells	G3bp2	-0.68036	0.607	0.676	1.43167e-15	2.66476e-11
Schwann cells	Nedd4	-0.477899	0.762	0.763	1.61219e-15	3.00077e-11
Schwann cells	Ceacam16	0.307508	0.156	0	1.65227e-15	3.07538e-11
Schwann cells	Mdh2	-0.503141	0.774	0.773	1.67058e-15	3.10945e-11
Schwann cells	Notch2	0.599618	0.439	0.155	1.75995e-15	3.2758e-11
Schwann cells	Spata13	0.421128	0.374	0.111	2.1502e-15	4.00217e-11
Schwann cells	Abca4	0.593184	0.457	0.169	2.45216e-15	4.56421e-11
Schwann cells	Uqcrb	-0.511523	0.843	0.821	2.9079e-15	5.41248e-11
Schwann cells	Nudc	-0.474935	0.761	0.715	3.02221e-15	5.62525e-11
Schwann cells	Naca	-0.551611	0.865	0.879	3.09728e-15	5.76497e-11
Schwann cells	Eif3c	-0.552727	0.68	0.696	3.9119e-15	7.28122e-11
Schwann cells	Kcne2	0.647452	0.709	0.43	4.16765e-15	7.75725e-11
Schwann cells	Plagl1	0.57503	0.356	0.097	4.1834e-15	7.78657e-11
Schwann cells	Jkamp	0.378412	0.48	0.198	4.39212e-15	8.17506e-11
Schwann cells	Otx2os1	1.2466	0.5	0.266	4.49529e-15	8.36709e-11
Schwann cells	Ndufa11	-0.601314	0.861	0.894	4.53064e-15	8.43288e-11
Schwann cells	Akr1a1	-0.417196	0.821	0.768	4.67323e-15	8.69828e-11
Schwann cells	Map1b	0.470433	0.433	0.159	4.81393e-15	8.96017e-11
Schwann cells	Cfap44	-0.310364	0.261	0.15	4.89149e-15	9.10454e-11
Schwann cells	Atp6v1f	-0.581421	0.79	0.807	5.06019e-15	9.41853e-11
Schwann cells	Rtn4rl1	0.465032	0.34	0.087	5.4166e-15	1.00819e-10
Schwann cells	Atp6v1g1	-0.51473	0.815	0.826	6.75436e-15	1.25719e-10
Schwann cells	Ndufs8	-0.571173	0.641	0.7	6.85913e-15	1.27669e-10
Schwann cells	Kcnq1ot1	0.735789	0.421	0.145	7.60629e-15	1.41576e-10
Schwann cells	Atp1b2	-0.311516	0.278	0.193	9.75407e-15	1.81553e-10
Schwann cells	Nedd8	-0.436804	0.769	0.744	9.94773e-15	1.85157e-10
Schwann cells	Tpt1	-0.500967	0.987	0.986	1.01084e-14	1.88147e-10
Schwann cells	Park7	-0.467512	0.809	0.792	1.06196e-14	1.97663e-10
Schwann cells	Psmd8	-0.531283	0.575	0.604	1.12252e-14	2.08934e-10
Schwann cells	Irf7	-0.509955	0.061	0.242	1.2227e-14	2.27582e-10
Schwann cells	Gcc2	0.330639	0.471	0.198	1.37372e-14	2.55691e-10
Schwann cells	Flrt2	0.475328	0.365	0.106	1.39316e-14	2.59309e-10
Schwann cells	Cox5a	-0.549243	0.813	0.807	1.40338e-14	2.61212e-10
Schwann cells	Chchd10	-0.65702	0.924	0.971	1.55907e-14	2.9019e-10
Schwann cells	Psmd4	-0.445712	0.62	0.604	1.56566e-14	2.91416e-10
Schwann cells	Gm29478	0.272808	0.169	0.01	1.59028e-14	2.96e-10
Schwann cells	Rapgef4	0.729858	0.424	0.155	1.59984e-14	2.97779e-10
Schwann cells	Arsg	-0.516448	0.562	0.56	1.77504e-14	3.30389e-10
Schwann cells	Tubb4b	-0.544833	0.848	0.831	1.82254e-14	3.39228e-10
Schwann cells	Sparc	0.643429	0.823	0.575	2.24936e-14	4.18673e-10
Schwann cells	Idh3b	-0.558069	0.51	0.551	2.37949e-14	4.42895e-10
Schwann cells	Mest	0.637836	0.457	0.184	2.39798e-14	4.46336e-10
Schwann cells	Itprid2	0.438775	0.426	0.155	2.51701e-14	4.6849e-10
Schwann cells	Jun	0.787399	0.899	0.754	2.5621e-14	4.76884e-10
Schwann cells	Epha4	0.486597	0.333	0.087	2.62833e-14	4.89212e-10
Schwann cells	Atp10d	0.432305	0.308	0.072	2.6352e-14	4.90491e-10
Schwann cells	Gpr137c	0.467802	0.241	0.034	2.808e-14	5.22654e-10
Schwann cells	Tmem245	0.496605	0.432	0.159	2.94914e-14	5.48923e-10
Schwann cells	Sod1	-0.570157	0.858	0.908	2.95494e-14	5.50003e-10
Schwann cells	Rack1	-0.400757	0.852	0.807	2.96021e-14	5.50984e-10
Schwann cells	Ehbp1	0.428407	0.403	0.14	3.12681e-14	5.81993e-10
Schwann cells	Large1	0.336541	0.411	0.159	3.25055e-14	6.05025e-10
Schwann cells	Sgms2	0.568508	0.419	0.15	3.37749e-14	6.28653e-10
Schwann cells	Slc6a20a	0.560206	0.331	0.087	3.53197e-14	6.57405e-10
Schwann cells	Shank2	0.378112	0.338	0.111	4.01287e-14	7.46915e-10
Schwann cells	Pcolce	0.545638	0.609	0.319	4.01549e-14	7.47404e-10
Schwann cells	Akap11	0.279831	0.414	0.159	4.33951e-14	8.07714e-10
Schwann cells	Selenow	-0.48941	0.789	0.778	4.60659e-14	8.57424e-10
Schwann cells	Csnk1g1	0.253895	0.312	0.092	4.68225e-14	8.71507e-10
Schwann cells	Naaladl2	0.766423	0.415	0.15	4.69514e-14	8.73906e-10
Schwann cells	Slc1a2	-1.01236	0.205	0.411	4.87729e-14	9.0781e-10
Schwann cells	Isg15	-0.86305	0.073	0.232	5.11727e-14	9.52478e-10
Schwann cells	Chchd2	-0.513931	0.921	0.928	5.58886e-14	1.04025e-09
Schwann cells	Wdr86	-0.478257	0.48	0.493	5.59113e-14	1.04068e-09
Schwann cells	Cdc42	-0.455512	0.766	0.739	5.66402e-14	1.05424e-09
Schwann cells	Ift20	-0.477162	0.627	0.623	5.85478e-14	1.08975e-09
Schwann cells	Ccn1	0.696543	0.31	0.077	6.40395e-14	1.19197e-09
Schwann cells	Cpeb2	0.685944	0.437	0.169	6.42179e-14	1.19529e-09
Schwann cells	Trip11	0.489535	0.498	0.217	6.52033e-14	1.21363e-09
Schwann cells	Shroom3	0.394829	0.337	0.101	6.96953e-14	1.29724e-09
Schwann cells	Slc38a3	0.345132	0.448	0.184	7.49153e-14	1.3944e-09
Schwann cells	Cnn3	-0.587471	0.623	0.633	7.58836e-14	1.41242e-09
Schwann cells	Mpc1	-0.538086	0.833	0.841	7.69388e-14	1.43206e-09
Schwann cells	Timm13	-0.462258	0.719	0.691	7.79804e-14	1.45145e-09
Schwann cells	Ran	-0.499058	0.638	0.667	8.60929e-14	1.60245e-09
Schwann cells	Slc25a3	-0.479487	0.86	0.836	8.64443e-14	1.60899e-09
Schwann cells	Gpc6	0.294351	0.274	0.072	8.87363e-14	1.65165e-09
Schwann cells	Tbc1d5	0.274294	0.491	0.242	1.06329e-13	1.97911e-09
Schwann cells	Ndufab1	-0.514828	0.745	0.768	1.1239e-13	2.09191e-09
Schwann cells	Slco1c1	0.721229	0.663	0.42	1.17942e-13	2.19525e-09
Schwann cells	Twsg1	0.285168	0.241	0.039	1.2224e-13	2.27525e-09
Schwann cells	Hydin	-0.298803	0.117	0.072	1.24676e-13	2.32059e-09
Schwann cells	Tubb4a	0.803126	0.574	0.29	1.3938e-13	2.59428e-09
Schwann cells	Atp6v1d	-0.382344	0.715	0.671	1.46212e-13	2.72144e-09
Schwann cells	Dnai3	-0.300224	0.231	0.15	1.49761e-13	2.78749e-09
Schwann cells	Hsp90b1	0.529545	0.852	0.729	1.508e-13	2.80684e-09
Schwann cells	Ndufb8	-0.545502	0.762	0.783	1.53787e-13	2.86243e-09
Schwann cells	Zfp385b	0.619686	0.341	0.101	1.56537e-13	2.91362e-09
Schwann cells	Mdh1	-0.576498	0.853	0.865	1.60228e-13	2.98233e-09
Schwann cells	Brinp1	0.406351	0.2	0.019	1.70615e-13	3.17566e-09
Schwann cells	Prkcq	0.489855	0.43	0.164	1.74859e-13	3.25466e-09
Schwann cells	Clta	-0.342601	0.827	0.768	1.83669e-13	3.41863e-09
Schwann cells	Pdzd2	0.739944	0.402	0.164	1.87994e-13	3.49913e-09
Schwann cells	Rraga	-0.671169	0.372	0.469	1.89845e-13	3.53358e-09
Schwann cells	Prickle1	0.387512	0.372	0.126	1.9063e-13	3.54819e-09
Schwann cells	Hint1	-0.509936	0.849	0.87	2.05665e-13	3.82804e-09
Schwann cells	Unc13b	0.450707	0.315	0.082	2.21202e-13	4.11724e-09
Schwann cells	Hnrnpa2b1	-0.258408	0.877	0.802	2.22687e-13	4.14488e-09
Schwann cells	Cib1	-0.546807	0.393	0.425	2.3728e-13	4.41649e-09
Schwann cells	Irgm1	-0.604541	0.095	0.242	2.39148e-13	4.45125e-09
Schwann cells	Enpp2	0.681391	0.976	0.923	2.46573e-13	4.58946e-09
Schwann cells	Mid1	0.557454	0.291	0.068	2.48884e-13	4.63247e-09
Schwann cells	Ndufs3	-0.451919	0.672	0.628	2.52889e-13	4.70703e-09
Schwann cells	Hspa1b	0.868308	0.389	0.14	2.5857e-13	4.81276e-09
Schwann cells	Glis3	0.721732	0.368	0.121	3.23853e-13	6.02788e-09
Schwann cells	Sgms1	0.714586	0.554	0.29	3.56318e-13	6.63215e-09
Schwann cells	Sod2	-0.469391	0.659	0.667	3.60252e-13	6.70537e-09
Schwann cells	Tmem238	0.368233	0.481	0.213	3.7013e-13	6.88923e-09
Schwann cells	Mrps25	-0.682285	0.404	0.473	3.75826e-13	6.99524e-09
Schwann cells	Eef1g	-0.453672	0.759	0.744	3.82979e-13	7.12839e-09
Schwann cells	Uqcrfs1	-0.477625	0.695	0.662	3.90311e-13	7.26486e-09
Schwann cells	Cadm2	0.985325	0.524	0.304	4.05101e-13	7.54014e-09
Schwann cells	Hspa1a	0.924624	0.473	0.217	4.20299e-13	7.82303e-09
Schwann cells	Ncbp2as2	-0.511944	0.622	0.667	4.21833e-13	7.85158e-09
Schwann cells	Suclg1	-0.428533	0.66	0.647	4.36971e-13	8.13334e-09
Schwann cells	Aldoc	-0.730723	0.231	0.425	5.19505e-13	9.66955e-09
Schwann cells	Prps2	-0.527253	0.368	0.464	5.45154e-13	1.0147e-08
Schwann cells	Dmrt3	-0.406133	0.039	0.193	5.45384e-13	1.01512e-08
Schwann cells	Plaat3	-0.413162	0.787	0.758	5.5001e-13	1.02373e-08
Schwann cells	Rnasek	0.479649	0.817	0.696	6.58094e-13	1.22491e-08
Schwann cells	Hsbp1	-0.44327	0.743	0.749	6.67268e-13	1.24199e-08
Schwann cells	Gnas	-0.464378	0.942	0.928	7.23329e-13	1.34633e-08
Schwann cells	Nhsl2	0.97002	0.482	0.275	7.39338e-13	1.37613e-08
Schwann cells	Fkbp9	0.297493	0.442	0.188	7.46889e-13	1.39018e-08
Schwann cells	Exoc4	0.841091	0.632	0.449	8.17392e-13	1.52141e-08
Schwann cells	Gabarapl2	-0.31688	0.759	0.705	8.38763e-13	1.56119e-08
Schwann cells	Chd3	0.732091	0.624	0.411	9.00396e-13	1.67591e-08
Schwann cells	Myl12b	-0.502688	0.716	0.725	9.47001e-13	1.76265e-08
Schwann cells	Rnf10	-0.453514	0.63	0.623	9.47029e-13	1.7627e-08
Schwann cells	Trpm7	0.415335	0.497	0.232	9.89326e-13	1.84143e-08
Schwann cells	Pcbp1	-0.323062	0.7	0.633	9.91531e-13	1.84554e-08
Schwann cells	Tmem72	0.709726	0.618	0.411	1.01689e-12	1.89275e-08
Schwann cells	Psmb3	-0.509212	0.676	0.729	1.05085e-12	1.95594e-08
Schwann cells	Eif3i	-0.60173	0.489	0.58	1.06214e-12	1.97697e-08
Schwann cells	Echs1	-0.58845	0.408	0.541	1.06229e-12	1.97724e-08
Schwann cells	Ckb	-0.481768	0.933	0.918	1.12223e-12	2.0888e-08
Schwann cells	Pin1	-0.406918	0.557	0.536	1.14963e-12	2.13981e-08
Schwann cells	Psma2	-0.407831	0.654	0.652	1.15515e-12	2.15008e-08
Schwann cells	Cnst	0.420528	0.335	0.101	1.17015e-12	2.17801e-08
Schwann cells	Atp2b3	0.730869	0.612	0.391	1.19096e-12	2.21673e-08
Schwann cells	Psmb7	-0.540441	0.569	0.604	1.21157e-12	2.2551e-08
Schwann cells	Mbd5	0.610415	0.414	0.169	1.32343e-12	2.4633e-08
Schwann cells	Tmco1	0.38053	0.53	0.261	1.35742e-12	2.52657e-08
Schwann cells	Ifit3	-0.369467	0.033	0.179	1.35866e-12	2.52887e-08
Schwann cells	Itpr1	0.838452	0.564	0.396	1.40568e-12	2.61639e-08
Schwann cells	Tmem242	-0.608123	0.38	0.44	1.46188e-12	2.72099e-08
Schwann cells	Skp1	-0.52191	0.728	0.744	1.53145e-12	2.8505e-08
Schwann cells	Oaz2	-0.41041	0.685	0.638	1.61758e-12	3.01081e-08
Schwann cells	Fam32a	-0.617331	0.318	0.411	1.62689e-12	3.02812e-08
Schwann cells	Phpt1	-0.522335	0.525	0.551	1.71675e-12	3.19538e-08
Schwann cells	Syt1	0.388854	0.221	0.034	1.71731e-12	3.19644e-08
Schwann cells	Hprt	-0.347383	0.637	0.565	1.75947e-12	3.2749e-08
Schwann cells	Stard13	0.852285	0.486	0.237	1.78636e-12	3.32495e-08
Schwann cells	Acadm	-0.447332	0.56	0.556	1.82831e-12	3.40303e-08
Schwann cells	Glo1	-0.349302	0.684	0.647	2.01829e-12	3.75665e-08
Schwann cells	Ndufa5	-0.378155	0.724	0.686	2.05677e-12	3.82826e-08
Schwann cells	Meig1	-0.625514	0.196	0.198	2.07016e-12	3.85319e-08
Schwann cells	Hsp90aa1	-0.414889	0.97	0.952	2.07542e-12	3.86298e-08
Schwann cells	Chmp2a	-0.559289	0.648	0.696	2.12509e-12	3.95543e-08
Schwann cells	Hras	-0.377506	0.612	0.58	2.30044e-12	4.28182e-08
Schwann cells	Dync2h1	0.27611	0.34	0.116	2.31203e-12	4.30339e-08
Schwann cells	Vdac3	-0.514896	0.537	0.531	2.34616e-12	4.36691e-08
Schwann cells	Fap	0.405478	0.384	0.14	2.36999e-12	4.41126e-08
Schwann cells	Lncpint	0.682729	0.502	0.237	2.39953e-12	4.46624e-08
Schwann cells	Mtch1	-0.464435	0.846	0.841	2.42793e-12	4.51911e-08
Schwann cells	Pttg1	-0.552578	0.564	0.633	2.45075e-12	4.56158e-08
Schwann cells	Ptges3	-0.450913	0.747	0.725	2.519e-12	4.68861e-08
Schwann cells	Actr3	-0.388242	0.642	0.618	2.56544e-12	4.77504e-08
Schwann cells	Akap13	0.474935	0.491	0.227	2.6278e-12	4.89112e-08
Schwann cells	Vps35	-0.627289	0.458	0.517	2.77899e-12	5.17253e-08
Schwann cells	Mrpl58	-0.354893	0.672	0.609	2.98739e-12	5.56043e-08
Schwann cells	Cldn1	0.311538	0.306	0.087	2.98984e-12	5.565e-08
Schwann cells	Rab14	-0.322506	0.736	0.671	3.08096e-12	5.73458e-08
Schwann cells	Slc30a5	0.319019	0.33	0.106	3.22978e-12	6.0116e-08
Schwann cells	Mir99ahg	0.394606	0.483	0.227	3.25118e-12	6.05141e-08
Schwann cells	Ndufb2	-0.500741	0.744	0.758	3.37301e-12	6.27819e-08
Schwann cells	Fcgrt	0.251777	0.346	0.121	3.67159e-12	6.83394e-08
Schwann cells	Hypk	-0.420195	0.458	0.444	3.80086e-12	7.07454e-08
Schwann cells	Dnmt3a	0.330247	0.442	0.193	3.98199e-12	7.41167e-08
Schwann cells	Hnrnpk	-0.348427	0.757	0.705	4.08151e-12	7.59692e-08
Schwann cells	Rai14	0.341769	0.275	0.072	4.36496e-12	8.1245e-08
Schwann cells	Slc6a17	0.259072	0.273	0.072	4.43838e-12	8.26116e-08
Schwann cells	Timm23	-0.385733	0.572	0.527	4.64512e-12	8.64597e-08
Schwann cells	Slc31a1	0.512778	0.634	0.372	4.75964e-12	8.85912e-08
Schwann cells	Ttr	0.506827	0.999	0.961	5.01618e-12	9.33661e-08
Schwann cells	Etfa	-0.491191	0.63	0.662	5.01693e-12	9.33801e-08
Schwann cells	Fktn	0.25947	0.288	0.082	5.15577e-12	9.59644e-08
Schwann cells	Apoo	-0.445471	0.608	0.585	5.30647e-12	9.87693e-08
Schwann cells	Piezo1	0.37084	0.317	0.097	5.37124e-12	9.99748e-08
Schwann cells	Nr4a1	0.653589	0.48	0.222	5.65133e-12	1.05188e-07
Schwann cells	Ppp1r1b	-0.478756	0.843	0.812	5.68285e-12	1.05775e-07
Schwann cells	Slc25a4	-0.46004	0.882	0.85	5.71915e-12	1.06451e-07
Schwann cells	Ccser1	0.405243	0.353	0.126	5.99768e-12	1.11635e-07
Schwann cells	Zfhx4	0.385551	0.29	0.077	6.00329e-12	1.11739e-07
Schwann cells	Tns4	0.271352	0.173	0.014	6.15777e-12	1.14615e-07
Schwann cells	Phyh	-0.531915	0.559	0.575	6.39234e-12	1.18981e-07
Schwann cells	Acadl	-0.417211	0.527	0.531	6.4337e-12	1.19751e-07
Schwann cells	Emc2	-0.46816	0.539	0.56	6.45136e-12	1.20079e-07
Schwann cells	Psmc5	-0.428948	0.563	0.604	7.02737e-12	1.308e-07
Schwann cells	Nbea	0.490138	0.491	0.232	7.16241e-12	1.33314e-07
Schwann cells	Edf1	-0.398036	0.777	0.739	7.19161e-12	1.33857e-07
Schwann cells	Stox2	0.778633	0.474	0.227	7.3774e-12	1.37316e-07
Schwann cells	Cfap299	-0.812316	0.154	0.121	7.42115e-12	1.3813e-07
Schwann cells	Elovl5	0.256688	0.259	0.068	7.67738e-12	1.42899e-07
Schwann cells	Unc119	-0.442875	0.476	0.498	8.36125e-12	1.55628e-07
Schwann cells	Tcea1	-0.4469	0.564	0.589	8.72266e-12	1.62355e-07
Schwann cells	Rd3l	-0.522784	0.071	0.188	9.11542e-12	1.69665e-07
Schwann cells	Ccpg1	0.291519	0.453	0.217	9.47435e-12	1.76346e-07
Schwann cells	Sdhb	-0.507616	0.629	0.671	9.64109e-12	1.7945e-07
Schwann cells	Sarnp	-0.577994	0.577	0.599	9.89002e-12	1.84083e-07
Schwann cells	Gabrb1	-0.330785	0.309	0.198	1.00299e-11	1.86687e-07
Schwann cells	Ndufa8	-0.426701	0.765	0.754	1.06199e-11	1.97669e-07
Schwann cells	Psmb4	-0.493689	0.665	0.671	1.08032e-11	2.0108e-07
Schwann cells	Syne1	-0.532456	0.503	0.28	1.1337e-11	2.11016e-07
Schwann cells	Nfe2l1	0.619894	0.506	0.261	1.13835e-11	2.11881e-07
Schwann cells	S100a1	-0.436885	0.809	0.783	1.14928e-11	2.13916e-07
Schwann cells	Junb	0.751148	0.854	0.647	1.14976e-11	2.14005e-07
Schwann cells	Mrps18a	-0.406001	0.478	0.493	1.19312e-11	2.22076e-07
Schwann cells	Trir	-0.449982	0.665	0.638	1.2032e-11	2.23951e-07
Schwann cells	Oaz1	-0.485819	0.923	0.932	1.22268e-11	2.27578e-07
Schwann cells	Hivep2	0.491443	0.405	0.164	1.24082e-11	2.30953e-07
Schwann cells	Dnajb9	0.433113	0.485	0.232	1.27187e-11	2.36732e-07
Schwann cells	Tgtp1	-0.38576	0.035	0.155	1.31241e-11	2.44279e-07
Schwann cells	Elof1	-0.41638	0.576	0.56	1.33845e-11	2.49126e-07
Schwann cells	Pfdn2	-0.499244	0.456	0.546	1.35854e-11	2.52866e-07
Schwann cells	N6amt1	-0.496231	0.291	0.348	1.41933e-11	2.64181e-07
Schwann cells	Mrps12	-0.480056	0.54	0.589	1.44887e-11	2.69678e-07
Schwann cells	Atf3	0.746018	0.737	0.522	1.48249e-11	2.75935e-07
Schwann cells	Dnajb1	0.853063	0.667	0.435	1.49609e-11	2.78466e-07
Schwann cells	Whrn	0.418665	0.431	0.188	1.50723e-11	2.80541e-07
Schwann cells	Ano4	0.431699	0.405	0.169	1.51935e-11	2.82797e-07
Schwann cells	Iscu	-0.404124	0.672	0.628	1.51952e-11	2.82829e-07
Schwann cells	Agbl4	0.758417	0.387	0.15	1.68471e-11	3.13575e-07
Schwann cells	Mmut	0.258115	0.398	0.174	1.7555e-11	3.26752e-07
Schwann cells	Arpp19	-0.371764	0.65	0.599	1.79268e-11	3.33671e-07
Schwann cells	Ier2	0.821368	0.763	0.536	1.86066e-11	3.46324e-07
Schwann cells	Prdx6	-0.497483	0.596	0.599	2.17852e-11	4.05487e-07
Schwann cells	Iqcg	-0.508423	0.151	0.237	2.22218e-11	4.13615e-07
Schwann cells	Ucp2	-0.402384	0.805	0.778	2.24223e-11	4.17347e-07
Schwann cells	Lgals1	-0.519127	0.736	0.725	2.24469e-11	4.17805e-07
Schwann cells	Sostdc1	0.640839	0.809	0.7	2.268e-11	4.22143e-07
Schwann cells	Slc22a17	0.49895	0.815	0.734	2.3535e-11	4.38057e-07
Schwann cells	Atrnl1	0.34239	0.294	0.087	2.35456e-11	4.38254e-07
Schwann cells	Calm2	-0.286486	0.873	0.826	2.43162e-11	4.52597e-07
Schwann cells	Ldlr	0.331112	0.247	0.058	2.5269e-11	4.70332e-07
Schwann cells	Glrx5	-0.485379	0.509	0.546	2.62337e-11	4.88288e-07
Schwann cells	Zfp521	0.378627	0.303	0.092	2.62588e-11	4.88755e-07
Schwann cells	Atp5l	-0.546532	0.923	0.942	2.64611e-11	4.9252e-07
Schwann cells	Ube2l3	-0.375864	0.585	0.58	2.72185e-11	5.06618e-07
Schwann cells	Itsn2	0.429577	0.449	0.203	2.7222e-11	5.06683e-07
Schwann cells	Tax1bp1	-0.415589	0.785	0.778	2.72986e-11	5.08109e-07
Schwann cells	Gng5	-0.397295	0.835	0.807	2.91397e-11	5.42377e-07
Schwann cells	Sh3bgrl	-0.422584	0.646	0.618	3.01067e-11	5.60377e-07
Schwann cells	Pafah1b3	-0.528789	0.305	0.382	3.02356e-11	5.62775e-07
Schwann cells	Atp6ap2	0.279736	0.673	0.425	3.19348e-11	5.94402e-07
Schwann cells	Maml2	0.354069	0.5	0.256	3.19796e-11	5.95236e-07
Schwann cells	Sumo2	-0.28777	0.763	0.691	3.28594e-11	6.11612e-07
Schwann cells	Nr2f2	-0.572877	0.344	0.469	3.39458e-11	6.31833e-07
Schwann cells	Coa3	-0.327394	0.665	0.609	3.62173e-11	6.74113e-07
Schwann cells	Cct2	-0.545324	0.476	0.551	3.69781e-11	6.88273e-07
Schwann cells	Tekt1	-0.526619	0.3	0.42	3.7711e-11	7.01915e-07
Schwann cells	Atp11a	0.295544	0.382	0.159	3.82369e-11	7.11703e-07
Schwann cells	Abcg2	0.418718	0.299	0.092	3.86858e-11	7.2006e-07
Schwann cells	Bag1	-0.464626	0.618	0.633	3.985e-11	7.41728e-07
Schwann cells	Mcee	-0.47619	0.71	0.72	4.02815e-11	7.4976e-07
Schwann cells	Tgfbr3	0.503389	0.424	0.184	4.10321e-11	7.6373e-07
Schwann cells	Sntb1	0.556088	0.368	0.14	4.10678e-11	7.64394e-07
Schwann cells	Vegfb	-0.517703	0.533	0.57	4.16116e-11	7.74516e-07
Schwann cells	Tmem108	0.813114	0.466	0.227	4.22018e-11	7.85503e-07
Schwann cells	Slc5a3	0.355463	0.369	0.14	4.22799e-11	7.86957e-07
Schwann cells	Zic4	0.299107	0.253	0.063	4.33394e-11	8.06677e-07
Schwann cells	Anp32e	-0.502907	0.533	0.541	4.50371e-11	8.38275e-07
Schwann cells	Scai	0.253638	0.275	0.082	4.58681e-11	8.53744e-07
Schwann cells	Wfikkn2	0.290263	0.267	0.077	4.66514e-11	8.68323e-07
Schwann cells	Abca2	0.401301	0.462	0.217	4.82062e-11	8.97262e-07
Schwann cells	Arsb	0.407355	0.342	0.121	5.13653e-11	9.56062e-07
Schwann cells	Gdi2	-0.395181	0.66	0.618	5.47661e-11	1.01936e-06
Schwann cells	Rlbp1	-0.659844	0.113	0.237	5.49635e-11	1.02304e-06
Schwann cells	Zfp536	0.412968	0.457	0.213	5.56334e-11	1.0355e-06
Schwann cells	Chd2	0.449071	0.467	0.222	5.71491e-11	1.06372e-06
Schwann cells	Ctnna1	-0.394208	0.657	0.638	5.93888e-11	1.1054e-06
Schwann cells	Idh3a	-0.473464	0.558	0.609	5.99807e-11	1.11642e-06
Schwann cells	Gnb2	-0.391833	0.752	0.705	6.10592e-11	1.1365e-06
Schwann cells	Ndufv2	-0.424959	0.719	0.715	6.59077e-11	1.22674e-06
Schwann cells	Ppp1r9a	0.530318	0.473	0.227	6.84702e-11	1.27444e-06
Schwann cells	Ndufa6	-0.448706	0.825	0.841	7.40442e-11	1.37818e-06
Schwann cells	Psma7	-0.464792	0.74	0.705	7.7999e-11	1.4518e-06
Schwann cells	Golga4	0.445743	0.477	0.232	7.85149e-11	1.4614e-06
Schwann cells	St3gal5	0.355222	0.524	0.275	8.42441e-11	1.56804e-06
Schwann cells	Ifrd1	0.795804	0.614	0.386	8.68543e-11	1.61662e-06
Schwann cells	Naa38	-0.272475	0.587	0.507	8.98123e-11	1.67168e-06
Schwann cells	Srsf9	-0.472547	0.557	0.594	9.06252e-11	1.68681e-06
Schwann cells	Strip2	0.529134	0.431	0.193	9.0978e-11	1.69337e-06
Schwann cells	Acad8	-0.37695	0.616	0.565	9.14368e-11	1.70191e-06
Schwann cells	Fhad1	-0.473152	0.576	0.594	9.22924e-11	1.71784e-06
Schwann cells	Rbx1	-0.384399	0.741	0.734	9.42352e-11	1.754e-06
Schwann cells	Ncl	-0.386901	0.771	0.768	9.71217e-11	1.80773e-06
Schwann cells	Hes1	0.578836	0.371	0.145	1.0328e-10	1.92235e-06
Schwann cells	Ugp2	-0.555093	0.407	0.512	1.04098e-10	1.93757e-06
Schwann cells	Tbcd	0.291055	0.343	0.13	1.0533e-10	1.96051e-06
Schwann cells	Vwa8	0.39004	0.33	0.116	1.06626e-10	1.98464e-06
Schwann cells	Bri3	-0.434101	0.782	0.778	1.07862e-10	2.00764e-06
Schwann cells	Srebf2	0.319709	0.401	0.174	1.1236e-10	2.09136e-06
Schwann cells	Arf5	-0.497315	0.568	0.575	1.13789e-10	2.11796e-06
Schwann cells	Sfrp1	-0.603773	0.248	0.353	1.17248e-10	2.18233e-06
Schwann cells	Pcbp2	-0.398343	0.728	0.686	1.2521e-10	2.33054e-06
Schwann cells	Scamp1	0.317027	0.406	0.179	1.26199e-10	2.34895e-06
Schwann cells	Pdcd6	-0.375412	0.577	0.541	1.27571e-10	2.37447e-06
Schwann cells	Cndp2	-0.370804	0.452	0.425	1.39647e-10	2.59926e-06
Schwann cells	Rapgef2	0.612533	0.474	0.246	1.39856e-10	2.60315e-06
Schwann cells	Cibar1	-0.439153	0.461	0.464	1.41293e-10	2.62989e-06
Schwann cells	Xaf1	-0.46084	0.156	0.319	1.49009e-10	2.77351e-06
Schwann cells	Tuba1c	-0.46815	0.512	0.522	1.52667e-10	2.84159e-06
Schwann cells	Atp2b2	0.502815	0.479	0.237	1.56035e-10	2.90428e-06
Schwann cells	Tomm22	-0.462988	0.517	0.517	1.58173e-10	2.94407e-06
Schwann cells	Neat1	0.748537	0.555	0.324	1.60693e-10	2.99099e-06
Schwann cells	Cachd1	0.459239	0.438	0.203	1.61293e-10	3.00214e-06
Schwann cells	Sema3b	0.252165	0.39	0.174	1.66322e-10	3.09575e-06
Schwann cells	Nt5dc2	-0.511472	0.357	0.382	1.69023e-10	3.14602e-06
Schwann cells	Dnajc3	0.490539	0.68	0.44	1.74392e-10	3.24595e-06
Schwann cells	Ddt	-0.529257	0.556	0.609	1.74503e-10	3.24802e-06
Schwann cells	Tmem248	0.274304	0.387	0.169	1.75106e-10	3.25924e-06
Schwann cells	Hadha	-0.378944	0.61	0.58	1.77401e-10	3.30196e-06
Schwann cells	Fkbp1a	-0.336615	0.779	0.739	1.81271e-10	3.374e-06
Schwann cells	Ascc1	-0.530284	0.328	0.329	1.82921e-10	3.40471e-06
Schwann cells	Dnaja1	-0.251716	0.841	0.773	1.87677e-10	3.49323e-06
Schwann cells	Snrpe	-0.381724	0.589	0.604	1.90556e-10	3.54682e-06
Schwann cells	Enkur	-0.521034	0.185	0.232	2.01269e-10	3.74622e-06
Schwann cells	Sfr1	-0.460797	0.664	0.667	2.02398e-10	3.76723e-06
Schwann cells	Tsen34	-0.393588	0.539	0.541	2.03734e-10	3.79211e-06
Schwann cells	Rab21	-0.405853	0.606	0.56	2.05763e-10	3.82987e-06
Schwann cells	Ankrd17	0.467109	0.52	0.275	2.09668e-10	3.90255e-06
Schwann cells	Mocs2	-0.38822	0.424	0.396	2.18422e-10	4.06549e-06
Schwann cells	Myl12a	-0.300329	0.796	0.72	2.29039e-10	4.26311e-06
Schwann cells	Rpgrip1l	-0.437953	0.302	0.314	2.3448e-10	4.36438e-06
Schwann cells	Mtdh	0.549337	0.743	0.575	2.52191e-10	4.69403e-06
Schwann cells	Ezr	-0.437033	0.78	0.768	2.64795e-10	4.92863e-06
Schwann cells	Ndufb10	-0.431716	0.846	0.845	2.66891e-10	4.96764e-06
Schwann cells	Ndufs7	-0.401418	0.741	0.749	2.67947e-10	4.9873e-06
Schwann cells	Mgst1	-0.328921	0.293	0.271	2.68312e-10	4.99409e-06
Schwann cells	Nme1	-0.474795	0.606	0.614	2.80215e-10	5.21565e-06
Schwann cells	Pla2g7	-0.847535	0.063	0.15	2.8509e-10	5.30637e-06
Schwann cells	Arpc5l	-0.309296	0.467	0.411	2.94381e-10	5.47932e-06
Schwann cells	Sec61g	-0.432342	0.747	0.763	3.00632e-10	5.59567e-06
Schwann cells	Ankrd12	0.523146	0.548	0.309	3.083e-10	5.73838e-06
Schwann cells	Wdr17	0.406901	0.234	0.058	3.20571e-10	5.96678e-06
Schwann cells	Mt3	-0.555851	0.829	0.889	3.20846e-10	5.9719e-06
Schwann cells	Ramp2	0.375263	0.421	0.193	3.24226e-10	6.03482e-06
Schwann cells	Rnf187	-0.374252	0.487	0.464	3.25717e-10	6.06257e-06
Schwann cells	Mff	-0.404034	0.579	0.551	3.2885e-10	6.12089e-06
Schwann cells	Zbtb4	0.278069	0.406	0.184	3.29432e-10	6.13172e-06
Schwann cells	Gmnc	0.56049	0.329	0.121	3.39926e-10	6.32705e-06
Schwann cells	Ogt	0.36628	0.364	0.145	3.40579e-10	6.3392e-06
Schwann cells	Dynlrb1	-0.459861	0.792	0.802	3.47325e-10	6.46476e-06
Schwann cells	Poldip2	-0.407995	0.426	0.469	3.70135e-10	6.88933e-06
Schwann cells	Hcfc1r1	-0.461971	0.734	0.72	3.79168e-10	7.05746e-06
Schwann cells	Xbp1	0.390669	0.461	0.227	3.89344e-10	7.24687e-06
Schwann cells	Pdcd5	-0.50616	0.657	0.696	3.97904e-10	7.40618e-06
Schwann cells	Snrpd3	-0.498515	0.473	0.551	4.03626e-10	7.51268e-06
Schwann cells	Eif3m	-0.419511	0.472	0.459	4.30198e-10	8.00727e-06
Schwann cells	Dot1l	0.360641	0.309	0.106	4.30835e-10	8.01913e-06
Schwann cells	Ghr	0.349543	0.299	0.101	4.39902e-10	8.18789e-06
Schwann cells	Ap2m1	-0.367462	0.678	0.662	4.40949e-10	8.20738e-06
Schwann cells	Rev3l	0.259014	0.38	0.169	4.4654e-10	8.31144e-06
Schwann cells	Pkm	-0.397583	0.88	0.86	4.54613e-10	8.4617e-06
Schwann cells	Ubb	-0.42397	0.955	0.947	4.57774e-10	8.52054e-06
Schwann cells	Hemk1	-0.505862	0.758	0.797	4.77239e-10	8.88284e-06
Schwann cells	Oasl2	-0.48662	0.027	0.13	4.8556e-10	9.03773e-06
Schwann cells	Cfap298	-0.422885	0.621	0.633	4.90237e-10	9.12478e-06
Schwann cells	Phgdh	-0.452346	0.453	0.464	4.9133e-10	9.14513e-06
Schwann cells	Btg2	0.631274	0.771	0.551	4.96787e-10	9.24669e-06
Schwann cells	Hibadh	-0.394506	0.388	0.406	4.98159e-10	9.27224e-06
Schwann cells	Pcca	0.54523	0.481	0.256	5.0513e-10	9.40198e-06
Schwann cells	Pard3b	0.357758	0.413	0.193	5.25708e-10	9.785e-06
Schwann cells	Pik3r3	0.391922	0.321	0.116	5.27324e-10	9.81508e-06
Schwann cells	Sult1a1	-0.601139	0.132	0.256	5.3059e-10	9.87587e-06
Schwann cells	Map2k2	-0.292401	0.644	0.594	5.41333e-10	1.00758e-05
Schwann cells	Mettl26	-0.432264	0.574	0.594	5.63883e-10	1.04956e-05
Schwann cells	Thumpd3	-0.548626	0.402	0.406	5.67307e-10	1.05593e-05
Schwann cells	Fads1	0.348227	0.348	0.135	5.82765e-10	1.0847e-05
Schwann cells	Immt	-0.463771	0.576	0.575	5.85754e-10	1.09026e-05
Schwann cells	Mrps24	-0.412929	0.573	0.58	5.86999e-10	1.09258e-05
Schwann cells	Lage3	-0.402432	0.437	0.42	5.9317e-10	1.10407e-05
Schwann cells	Prdx1	-0.428831	0.89	0.889	5.95227e-10	1.1079e-05
Schwann cells	Klf4	0.626446	0.427	0.198	5.98276e-10	1.11357e-05
Schwann cells	Fkbp8	-0.31156	0.664	0.633	6.02271e-10	1.12101e-05
Schwann cells	Acaa2	-0.341951	0.694	0.638	6.08351e-10	1.13232e-05
Schwann cells	Nap1l1	-0.510347	0.66	0.676	6.55509e-10	1.2201e-05
Schwann cells	Timm8b	-0.368593	0.666	0.628	6.74914e-10	1.25622e-05
Schwann cells	Scd1	0.326628	0.293	0.097	7.01762e-10	1.30619e-05
Schwann cells	Lamtor2	-0.35873	0.674	0.638	7.16424e-10	1.33348e-05
Schwann cells	Ptov1	-0.278713	0.577	0.546	7.39882e-10	1.37714e-05
Schwann cells	Reep3	0.292868	0.469	0.246	7.48323e-10	1.39285e-05
Schwann cells	Wdr35	-0.529457	0.312	0.396	7.49612e-10	1.39525e-05
Schwann cells	Stim2	0.468384	0.526	0.29	7.69329e-10	1.43195e-05
Schwann cells	Rab5c	-0.387019	0.515	0.498	7.80408e-10	1.45257e-05
Schwann cells	Chd4	0.534373	0.651	0.415	8.17683e-10	1.52195e-05
Schwann cells	Denr	-0.32057	0.593	0.531	8.20296e-10	1.52682e-05
Schwann cells	Hnrnpab	-0.338712	0.56	0.56	8.26395e-10	1.53817e-05
Schwann cells	Snrpd2	-0.373862	0.7	0.691	8.29054e-10	1.54312e-05
Schwann cells	Ramac	-0.474597	0.393	0.43	8.32692e-10	1.54989e-05
Schwann cells	Cox7a2l	-0.331151	0.763	0.734	8.3553e-10	1.55517e-05
Schwann cells	Dcaf12l1	-0.462424	0.417	0.44	8.37397e-10	1.55865e-05
Schwann cells	Sik3	0.587452	0.613	0.382	8.73911e-10	1.62661e-05
Schwann cells	Gpd2	0.302974	0.313	0.116	8.82272e-10	1.64217e-05
Schwann cells	Cetn3	-0.385508	0.464	0.478	8.96412e-10	1.66849e-05
Schwann cells	Glud1	-0.520104	0.483	0.56	8.98505e-10	1.67239e-05
Schwann cells	Sap18	-0.279806	0.492	0.43	9.28008e-10	1.7273e-05
Schwann cells	Mlf1	-0.425378	0.468	0.454	9.47157e-10	1.76294e-05
Schwann cells	Eef1d	-0.364123	0.697	0.71	9.71065e-10	1.80744e-05
Schwann cells	Nr2f6	-0.467596	0.329	0.357	9.75212e-10	1.81516e-05
Schwann cells	Scp2	-0.461366	0.52	0.57	9.95432e-10	1.8528e-05
Schwann cells	Glrx3	-0.346555	0.728	0.691	1.00626e-09	1.87296e-05
Schwann cells	Kcnh1	0.493315	0.418	0.193	1.01568e-09	1.89049e-05
Schwann cells	Ccdc170	-0.335868	0.155	0.121	1.033e-09	1.92272e-05
Schwann cells	Pnisr	0.507183	0.486	0.256	1.0847e-09	2.01896e-05
Schwann cells	Kif1c	0.336066	0.361	0.15	1.10392e-09	2.05474e-05
Schwann cells	Col8a1	0.622527	0.558	0.343	1.10745e-09	2.0613e-05
Schwann cells	Sdcbp	-0.356557	0.582	0.551	1.11362e-09	2.07278e-05
Schwann cells	Atp1a1	0.459943	0.772	0.633	1.14663e-09	2.13422e-05
Schwann cells	Slirp	-0.29901	0.589	0.565	1.16356e-09	2.16573e-05
Schwann cells	Trps1	0.55271	0.488	0.256	1.17381e-09	2.18482e-05
Schwann cells	Sf3b6	-0.373379	0.539	0.541	1.18107e-09	2.19832e-05
Schwann cells	Ccdc34	-0.391091	0.548	0.541	1.20128e-09	2.23593e-05
Schwann cells	Ube2l6	-0.432069	0.047	0.174	1.2555e-09	2.33685e-05
Schwann cells	Actn4	0.296465	0.547	0.319	1.27313e-09	2.36968e-05
Schwann cells	Prelid1	-0.338557	0.574	0.522	1.28859e-09	2.39845e-05
Schwann cells	Mia2	0.403517	0.566	0.329	1.32838e-09	2.47251e-05
Schwann cells	Cfap418	-0.335448	0.205	0.217	1.34141e-09	2.49676e-05
Schwann cells	Ptprk	0.280139	0.461	0.237	1.34326e-09	2.50021e-05
Schwann cells	Pbx3	0.40407	0.246	0.068	1.3475e-09	2.50811e-05
Schwann cells	Ndufs5	-0.404295	0.842	0.85	1.40569e-09	2.61641e-05
Schwann cells	Ech1	-0.515865	0.59	0.633	1.41778e-09	2.63891e-05
Schwann cells	Pam16	-0.258391	0.534	0.444	1.44015e-09	2.68055e-05
Schwann cells	Hsd17b8	-0.356223	0.447	0.44	1.51043e-09	2.81136e-05
Schwann cells	Aebp1	-0.519951	0.235	0.251	1.5121e-09	2.81448e-05
Schwann cells	Mrtfa	0.355773	0.253	0.072	1.51425e-09	2.81848e-05
Schwann cells	Fam219a	0.370567	0.274	0.087	1.54788e-09	2.88107e-05
Schwann cells	Sdhaf4	-0.481308	0.545	0.575	1.55216e-09	2.88904e-05
Schwann cells	Lmbrd1	0.322015	0.517	0.285	1.55566e-09	2.89556e-05
Schwann cells	Cttn	-0.344666	0.4	0.386	1.57017e-09	2.92256e-05
Schwann cells	Cdc37	-0.389426	0.57	0.58	1.57704e-09	2.93534e-05
Schwann cells	Slc38a2	0.419499	0.537	0.304	1.58343e-09	2.94724e-05
Schwann cells	Rnaseh2c	-0.300818	0.514	0.444	1.60698e-09	2.99107e-05
Schwann cells	Ythdc1	0.32293	0.644	0.415	1.62634e-09	3.0271e-05
Schwann cells	Micos13	-0.362528	0.7	0.686	1.69791e-09	3.16032e-05
Schwann cells	Ndufs6	-0.434311	0.775	0.807	1.70972e-09	3.1823e-05
Schwann cells	Srsf3	-0.270212	0.719	0.662	1.73655e-09	3.23224e-05
Schwann cells	Stat3	0.465683	0.565	0.333	1.75332e-09	3.26345e-05
Schwann cells	Slc16a2	0.486204	0.618	0.425	1.77853e-09	3.31038e-05
Schwann cells	Mrpl12	-0.42949	0.53	0.531	1.80318e-09	3.35626e-05
Schwann cells	Gstm1	-0.664554	0.452	0.464	1.8727e-09	3.48565e-05
Schwann cells	Sptan1	0.451743	0.513	0.28	1.89631e-09	3.5296e-05
Schwann cells	Zc3h15	-0.421974	0.564	0.551	1.89897e-09	3.53455e-05
Schwann cells	Hnrnpa3	-0.393798	0.657	0.671	1.90068e-09	3.53774e-05
Schwann cells	Herc2	0.267429	0.411	0.198	1.94087e-09	3.61254e-05
Schwann cells	Gpi1	-0.310203	0.756	0.696	1.97706e-09	3.67989e-05
Schwann cells	Myl6	-0.41954	0.949	0.952	1.98314e-09	3.69123e-05
Schwann cells	Sdhd	-0.494992	0.468	0.502	1.98735e-09	3.69905e-05
Schwann cells	Cacna2d3	0.300847	0.185	0.034	2.01842e-09	3.75688e-05
Schwann cells	Ssb	-0.362071	0.623	0.609	2.12066e-09	3.94719e-05
Schwann cells	Pfn2	-0.449084	0.455	0.478	2.19837e-09	4.09183e-05
Schwann cells	Set	-0.287051	0.725	0.676	2.23432e-09	4.15874e-05
Schwann cells	Atp5g2	-0.350805	0.839	0.802	2.26884e-09	4.22299e-05
Schwann cells	Tle5	-0.415738	0.849	0.845	2.36684e-09	4.4054e-05
Schwann cells	Bod1	-0.410241	0.526	0.527	2.36812e-09	4.40778e-05
Schwann cells	Cpeb3	0.313144	0.364	0.155	2.39817e-09	4.46371e-05
Schwann cells	Lpgat1	0.508673	0.517	0.29	2.40762e-09	4.4813e-05
Schwann cells	Fam210b	-0.342432	0.251	0.304	2.41598e-09	4.49687e-05
Schwann cells	Cfap36	-0.301002	0.666	0.604	2.46091e-09	4.5805e-05
Schwann cells	Chd6	0.457485	0.516	0.285	2.47583e-09	4.60825e-05
Schwann cells	Ifih1	-0.491604	0.159	0.266	2.49555e-09	4.64496e-05
Schwann cells	Gbp3	-0.437175	0.038	0.15	2.6102e-09	4.85836e-05
Schwann cells	Aifm3	-0.26996	0.436	0.377	2.72768e-09	5.07703e-05
Schwann cells	Hdgf	-0.363586	0.634	0.589	2.81407e-09	5.23783e-05
Schwann cells	Krt18	-0.269231	0.67	0.589	2.84169e-09	5.28924e-05
Schwann cells	Golph3	-0.447168	0.438	0.435	2.84326e-09	5.29217e-05
Schwann cells	Car2	-0.30456	0.902	0.855	2.93424e-09	5.4615e-05
Schwann cells	Clcn3	0.256288	0.482	0.256	3.2161e-09	5.98613e-05
Schwann cells	Coq7	-0.464443	0.523	0.58	3.21707e-09	5.98794e-05
Schwann cells	Pfdn6	-0.415502	0.373	0.435	3.42533e-09	6.37557e-05
Schwann cells	Ak7	-0.418137	0.232	0.179	3.51712e-09	6.54641e-05
Schwann cells	Bzw1	-0.376433	0.443	0.483	3.59468e-09	6.69078e-05
Schwann cells	Uba52	-0.304565	0.53	0.498	3.73371e-09	6.94955e-05
Schwann cells	Usp34	0.486668	0.572	0.353	3.76012e-09	6.99871e-05
Schwann cells	Eloc	-0.308152	0.592	0.565	3.90462e-09	7.26767e-05
Schwann cells	Capza2	-0.352159	0.53	0.517	3.99578e-09	7.43734e-05
Schwann cells	Atp2a2	0.408864	0.579	0.348	4.10888e-09	7.64785e-05
Schwann cells	Scaf8	0.382294	0.385	0.174	4.11938e-09	7.66739e-05
Schwann cells	Hint2	-0.413561	0.734	0.729	4.14281e-09	7.71101e-05
Schwann cells	Cetn2	-0.369107	0.604	0.58	4.2596e-09	7.92839e-05
Schwann cells	Nfat5	0.420873	0.458	0.237	4.33317e-09	8.06533e-05
Schwann cells	Fbxl17	0.49803	0.477	0.256	4.37955e-09	8.15166e-05
Schwann cells	Ccdc146	-0.284362	0.256	0.174	4.38563e-09	8.16297e-05
Schwann cells	Snrpb	-0.333549	0.702	0.671	4.40728e-09	8.20326e-05
Schwann cells	Ccnt1	0.293324	0.412	0.203	4.42772e-09	8.24131e-05
Schwann cells	Polg2	0.26838	0.204	0.048	4.50368e-09	8.38269e-05
Schwann cells	Utrn	0.529831	0.459	0.237	4.52522e-09	8.4228e-05
Schwann cells	Ywhae	-0.301978	0.842	0.807	4.53378e-09	8.43873e-05
Schwann cells	Aamp	-0.309783	0.523	0.498	4.68702e-09	8.72396e-05
Schwann cells	Ubxn1	-0.290484	0.675	0.623	4.70085e-09	8.74969e-05
Schwann cells	Hdlbp	-0.356911	0.7	0.686	4.71419e-09	8.77452e-05
Schwann cells	Polr1c	-0.31598	0.318	0.275	4.71667e-09	8.77914e-05
Schwann cells	Rab2a	-0.328867	0.811	0.763	4.74356e-09	8.82919e-05
Schwann cells	Serpinb1b	-0.406312	0.325	0.333	4.83432e-09	8.99812e-05
Schwann cells	Sh3rf1	0.486361	0.359	0.155	4.9112e-09	9.14122e-05
Schwann cells	Macrod1	-0.507344	0.402	0.459	5.00228e-09	9.31075e-05
Schwann cells	Cops5	-0.446097	0.408	0.435	5.1218e-09	9.53321e-05
Schwann cells	Htt	0.268433	0.277	0.097	5.13255e-09	9.55321e-05
Schwann cells	Arhgef12	0.50052	0.58	0.367	5.32735e-09	9.91579e-05
Schwann cells	Vps13b	0.279776	0.42	0.213	5.37925e-09	0.000100124
Schwann cells	Flnb	0.383836	0.333	0.135	5.49169e-09	0.000102217
Schwann cells	Wnk1	0.301183	0.675	0.459	5.6132e-09	0.000104479
Schwann cells	Mrpl17	-0.350026	0.502	0.483	5.61776e-09	0.000104563
Schwann cells	Timm8a1	-0.317197	0.318	0.324	5.6335e-09	0.000104856
Schwann cells	Tnrc6b	0.433466	0.579	0.353	5.74654e-09	0.00010696
Schwann cells	Bphl	-0.457112	0.511	0.57	5.92446e-09	0.000110272
Schwann cells	Rac1	-0.360644	0.716	0.681	5.98837e-09	0.000111462
Schwann cells	Glg1	0.254871	0.502	0.285	6.20448e-09	0.000115484
Schwann cells	Zdhhc20	0.409579	0.474	0.251	6.31697e-09	0.000117578
Schwann cells	Actb	-0.255014	0.995	0.981	6.55422e-09	0.000121994
Schwann cells	Jade1	-0.321496	0.279	0.155	6.75141e-09	0.000125664
Schwann cells	Ccdc47	0.323791	0.424	0.213	6.87382e-09	0.000127942
Schwann cells	Hook1	-0.441559	0.207	0.29	7.31206e-09	0.000136099
Schwann cells	Hnrnpa0	-0.461791	0.526	0.585	7.35183e-09	0.00013684
Schwann cells	Pgrmc1	0.403838	0.632	0.415	7.42831e-09	0.000138263
Schwann cells	Copz1	-0.454902	0.426	0.449	7.71774e-09	0.00014365
Schwann cells	Herpud1	0.385883	0.585	0.357	7.73778e-09	0.000144023
Schwann cells	Sec61b	-0.371539	0.716	0.686	7.84544e-09	0.000146027
Schwann cells	Pcnp	-0.312484	0.595	0.551	8.1156e-09	0.000151056
Schwann cells	Mrpl23	-0.373887	0.561	0.551	8.26507e-09	0.000153838
Schwann cells	Polr1d	-0.363047	0.72	0.72	8.92421e-09	0.000166106
Schwann cells	Fkbp3	-0.400174	0.554	0.56	9.04638e-09	0.00016838
Schwann cells	Elovl6	0.45954	0.352	0.155	9.17196e-09	0.000170718
Schwann cells	Ppp1r14a	0.510109	0.549	0.324	9.20999e-09	0.000171426
Schwann cells	Tomm6	-0.332624	0.766	0.749	9.34063e-09	0.000173857
Schwann cells	Ntan1	-0.359189	0.337	0.338	9.67709e-09	0.00018012
Schwann cells	Phyhd1	-0.410783	0.382	0.401	9.75125e-09	0.0001815
Schwann cells	Tcp1	-0.42617	0.57	0.565	9.7865e-09	0.000182156
Schwann cells	Pnpo	-0.515909	0.193	0.357	9.80349e-09	0.000182472
Schwann cells	Arpc2	-0.264534	0.752	0.691	9.82823e-09	0.000182933
Schwann cells	Esd	-0.394499	0.48	0.464	9.99687e-09	0.000186072
Schwann cells	Foxo3	0.482219	0.356	0.155	1.00145e-08	0.0001864
Schwann cells	Polr2m	-0.43327	0.657	0.652	1.02687e-08	0.000191132
Schwann cells	Nup98	0.371417	0.408	0.198	1.05103e-08	0.000195628
Schwann cells	Mrpl18	-0.288537	0.511	0.473	1.05996e-08	0.000197291
Schwann cells	Arf1	-0.262829	0.69	0.647	1.07088e-08	0.000199324
Schwann cells	Srrm2	0.416756	0.811	0.618	1.09032e-08	0.000202941
Schwann cells	Eif4a2	-0.260793	0.719	0.662	1.1284e-08	0.000210028
Schwann cells	Slc24a5	0.346844	0.31	0.121	1.13935e-08	0.000212066
Schwann cells	Rdh5	-0.431608	0.722	0.7	1.15945e-08	0.000215808
Schwann cells	Cope	-0.404455	0.555	0.585	1.16268e-08	0.00021641
Schwann cells	B9d1	-0.417615	0.402	0.459	1.16307e-08	0.000216483
Schwann cells	Ano6	0.365595	0.353	0.155	1.1915e-08	0.000221775
Schwann cells	Ybx3	-0.431678	0.436	0.483	1.20872e-08	0.00022498
Schwann cells	Rbbp7	-0.357859	0.446	0.473	1.22738e-08	0.000228453
Schwann cells	Idh2	-0.394515	0.554	0.604	1.25467e-08	0.000233532
Schwann cells	Tnrc18	0.301679	0.363	0.164	1.25895e-08	0.000234329
Schwann cells	Ndufb3	-0.383183	0.661	0.643	1.2709e-08	0.000236554
Schwann cells	Rrp1	-0.332161	0.528	0.512	1.29013e-08	0.000240133
Schwann cells	Sdf2l1	0.272345	0.53	0.314	1.29411e-08	0.000240873
Schwann cells	Hsp90ab1	-0.271956	0.969	0.942	1.29792e-08	0.000241581
Schwann cells	Ywhab	-0.322888	0.61	0.604	1.30275e-08	0.000242482
Schwann cells	Tceal8	-0.291494	0.514	0.464	1.32011e-08	0.000245712
Schwann cells	Kif6	-0.402371	0.102	0.106	1.37977e-08	0.000256817
Schwann cells	Apol9b	-0.262229	0.022	0.111	1.39462e-08	0.00025958
Schwann cells	Cbx1	-0.317914	0.522	0.531	1.40119e-08	0.000260803
Schwann cells	Thyn1	-0.369049	0.68	0.657	1.41612e-08	0.000263583
Schwann cells	Commd6	-0.418708	0.456	0.478	1.41684e-08	0.000263717
Schwann cells	Prkar1a	-0.309312	0.53	0.488	1.44718e-08	0.000269364
Schwann cells	Dmd	-1.04364	0.137	0.193	1.45387e-08	0.000270608
Schwann cells	Ubxn4	0.392377	0.657	0.44	1.46495e-08	0.000272671
Schwann cells	Pcnx	0.360336	0.401	0.193	1.55102e-08	0.000288692
Schwann cells	Aldh9a1	-0.367818	0.278	0.275	1.55852e-08	0.000290087
Schwann cells	Npr3	0.323685	0.419	0.213	1.5655e-08	0.000291386
Schwann cells	Klf12	0.349581	0.384	0.184	1.62874e-08	0.000303157
Schwann cells	Manf	0.359767	0.749	0.56	1.67009e-08	0.000310854
Schwann cells	Nsg2	0.383233	0.545	0.324	1.67048e-08	0.000310927
Schwann cells	Pdap1	-0.420686	0.622	0.633	1.70168e-08	0.000316734
Schwann cells	Atp5md	-0.498673	0.83	0.85	1.72004e-08	0.00032015
Schwann cells	Tns1	0.270331	0.472	0.256	1.72437e-08	0.000320956
Schwann cells	Ptpra	0.311055	0.549	0.338	1.77546e-08	0.000330467
Schwann cells	Polr2l	-0.285199	0.278	0.266	1.7766e-08	0.000330678
Schwann cells	Eif2s2	-0.361511	0.666	0.623	1.89476e-08	0.000352671
Schwann cells	Sil1	0.433511	0.507	0.29	1.91535e-08	0.000356504
Schwann cells	Cct6a	-0.557751	0.559	0.58	1.95354e-08	0.000363612
Schwann cells	Magi2	0.744102	0.624	0.488	1.95784e-08	0.000364413
Schwann cells	Gaa	0.369064	0.492	0.275	1.96087e-08	0.000364977
Schwann cells	Dalrd3	-0.492526	0.28	0.324	1.97179e-08	0.00036701
Schwann cells	Itm2a	0.420118	0.449	0.237	1.97849e-08	0.000368257
Schwann cells	Atp11b	0.260094	0.284	0.106	2.00595e-08	0.000373368
Schwann cells	Txndc17	-0.343876	0.516	0.502	2.03481e-08	0.00037874
Schwann cells	Thoc2l	0.365928	0.339	0.145	2.06066e-08	0.000383552
Schwann cells	Tgoln1	0.320834	0.588	0.367	2.09184e-08	0.000389354
Schwann cells	Morf4l1	-0.260171	0.904	0.865	2.12718e-08	0.000395933
Schwann cells	Tspan4	0.277578	0.334	0.145	2.17063e-08	0.00040402
Schwann cells	Mvb12a	-0.392043	0.399	0.411	2.18447e-08	0.000406596
Schwann cells	Fuom	-0.429652	0.545	0.57	2.18566e-08	0.000406817
Schwann cells	Fgfr2	0.492403	0.58	0.362	2.19507e-08	0.000408568
Schwann cells	Sbno1	0.273835	0.489	0.275	2.25789e-08	0.000420261
Schwann cells	Kansl1	0.281674	0.53	0.319	2.37185e-08	0.000441472
Schwann cells	Mrps35	-0.450896	0.223	0.3	2.37945e-08	0.000442887
Schwann cells	Acss3	0.346027	0.3	0.116	2.38196e-08	0.000443355
Schwann cells	Gpatch8	0.372744	0.42	0.213	2.42454e-08	0.00045128
Schwann cells	Syf2	-0.436051	0.427	0.415	2.42707e-08	0.00045175
Schwann cells	Epas1	0.440024	0.491	0.275	2.47773e-08	0.00046118
Schwann cells	Hmgn5	-0.290742	0.271	0.271	2.50168e-08	0.000465638
Schwann cells	Daam1	0.253627	0.521	0.314	2.56137e-08	0.000476747
Schwann cells	Hmox2	-0.292382	0.47	0.449	2.65749e-08	0.000494638
Schwann cells	Psme2	-0.398875	0.491	0.527	2.66911e-08	0.000496801
Schwann cells	Smim1	-0.360528	0.488	0.444	2.69549e-08	0.000501711
Schwann cells	Ndufs4	-0.359627	0.648	0.614	2.72002e-08	0.000506278
Schwann cells	Ambra1	0.327341	0.399	0.198	2.79512e-08	0.000520255
Schwann cells	Ndufb7	-0.32704	0.836	0.802	2.83522e-08	0.00052772
Schwann cells	Mecom	0.531669	0.259	0.092	2.87967e-08	0.000535993
Schwann cells	Rsf1	0.414969	0.43	0.222	3.15833e-08	0.000587859
Schwann cells	Cfl2	-0.303029	0.594	0.556	3.17874e-08	0.000591658
Schwann cells	Aff2	0.424786	0.323	0.135	3.30411e-08	0.000614994
Schwann cells	Chka	0.464667	0.479	0.266	3.4311e-08	0.000638631
Schwann cells	Zfp532	0.275241	0.239	0.077	3.45497e-08	0.000643074
Schwann cells	Gm19935	-0.39375	0.658	0.633	3.48535e-08	0.000648727
Schwann cells	Pdzrn3	0.313664	0.24	0.077	3.53999e-08	0.000658898
Schwann cells	Ccdc113	-0.474211	0.354	0.415	3.55893e-08	0.000662424
Schwann cells	Clic6	-0.342909	0.821	0.787	3.61302e-08	0.000672491
Schwann cells	Dynll1	-0.344633	0.896	0.889	3.63511e-08	0.000676604
Schwann cells	Mrpl55	-0.291532	0.422	0.362	3.64247e-08	0.000677973
Schwann cells	Sik2	0.321001	0.377	0.179	3.66192e-08	0.000681593
Schwann cells	Trappc3	-0.265523	0.486	0.454	3.69243e-08	0.000687271
[truncated: 427 more rows]

## Sheet: Table S7
Table S7 Gene enrichment analysis of single-cell differentially expressed genes
Direction of gene clusters	Cluster	ID	Description	GeneRatio	BgRatio	pvalue	p.adjust	qvalue	geneID	Count
Down	Microglia	GO:0002253	activation of immune response	15/134	439/29008	2.09e-09	1.53563e-07	9.4875e-08	C3aR/Ifi204/Trim30a/Trim30d/Ifi209/Ifi207/Trim12a/Ptprj/Ptprc/Lyn/Trim12c/Il1b/Prkcb/Igkc/Mef2c	15
Down	Microglia	GO:0002224	toll-like receptor signaling pathway	9/134	124/29008	6.61501e-09	3.8883e-07	2.40229e-07	Irf7/Trim30a/Mapkapk2/Cd86/Irak2/Ifi35/Lyn/Pik3ap1/Lgals9	9
Down	Schwann cells	GO:0006979	response to oxidative stress	30/666	407/29008	2.60957e-08	1.38242e-06	1.04623e-06	Ppia/Psmb5/Prdx5/Cfl1/Rnf7/Prdx2/Ndufs8/Park7/Sod1/Rack1/Chchd2/Sod2/Prdx6/Ucp2/Ndufa6/Mgst1/Mt3/Prdx1/Coq7/Hmox2/Ndufa12/Gpx4/Ndufs2/Gsr/Txn1/Chchd4/Rwdd1/Apod/Gpx1/Pdcd10	30
Down	Microglia	GO:0007249	I-kappaB kinase/NF-kappaB signaling	10/134	228/29008	1.15111e-07	4.76557e-06	2.94429e-06	Stat1/Trim30a/Trim30d/Trim12a/Irak2/Trim12c/Il1b/Il1a/Prkcb/Tnf	10
Down	Microglia	GO:0070555	response to interleukin-1	7/134	97/29008	3.4847e-07	1.21923e-05	7.53273e-06	Irak2/Il1b/Il1a/Ccl3/Ccl4/Ccl12/Ccl2	7
Down	Monocytes	GO:0002224	toll-like receptor signaling pathway	7/109	124/29008	4.56567e-07	1.2565e-05	9.36176e-06	Rsad2/Irf7/Trim30a/Oas1a/Cd300lf/Lyn/Irf1	7
Down	Microglia	GO:0038061	NIK/NF-kappaB signaling	7/134	116/29008	1.17613e-06	3.14241e-05	1.94146e-05	Eif2ak2/Cd86/Ifi35/Nlrp3/Il1b/Fbxw11/Tnf	7
Down	Microglia	GO:0060326	cell chemotaxis	10/134	312/29008	2.01843e-06	4.74574e-05	2.93204e-05	C3aR/Ptprj/Lyn/Il1b/Csf1/Ccl3/Ccl4/Ccl12/Ptpro/Ccl2	10
Down	Monocytes	GO:0007249	I-kappaB kinase/NF-kappaB signaling	8/109	228/29008	2.47499e-06	5.91934e-05	4.41032e-05	Trim30a/Trim30d/Stat1/Trim12a/Trim30b/Zc3hav1/Trim12c/Irf1	8
Down	Microglia	GO:0070997	neuron death	10/134	428/29008	3.15741e-05	0.000418139	0.000258337	Picalm/Retreg1/Il1b/Csf1/Ccl3/Tnf/Mef2c/Ccl12/Map3k5/Ccl2	10
Down	Schwann cells	GO:0070997	neuron death	25/666	428/29008	2.28743e-05	0.000477543	0.00036141	Gapdh/Npm1/Prdx2/Chmp4b/Park7/Sod1/Rack1/Cdc42/Sod2/Pin1/Hras/Vps35/Bag1/Vegfb/Mt3/Ubb/Gpi1/Set/Hsp90ab1/Ndufs4/Rhoa/Ube2m/Ptprz1/Gpx1/Pcp4	25
Down	Monocytes	GO:0002253	activation of immune response	9/109	439/29008	4.30379e-05	0.000744965	0.000555049	Ifi204/Zbp1/Trim30a/Trim30d/Trim12a/Ifi207/Ifi209/Lyn/Trim12c	9
Down	Endothelial cells	GO:0002224	toll-like receptor signaling pathway	6/139	124/29008	3.05064e-05	0.000806398	0.000638758	Irf7/Rsad2/Trim30a/Lgals9/Oas1a/Ifi35	6
Down	Microglia	GO:0070498	interleukin-1-mediated signaling pathway	3/134	24/29008	0.000181697	0.00179198	0.00110713	Irak2/Il1b/Il1a	3
Down	Astrocytes	GO:0002253	activation of immune response	5/31	439/29008	9.52995e-05	0.0029593	0.00167632	Trim30d/Trim30a/Foxp1/Il1b/C3aR	5
Down	Astrocytes	GO:0007249	I-kappaB kinase/NF-kappaB signaling	4/31	228/29008	9.90025e-05	0.00299546	0.0016968	Trim30d/Stat1/Trim30a/Il1b	4
Down	OPCs	GO:0060326	cell chemotaxis	7/127	312/29008	0.000462736	0.00860749	0.00580051	Wnk1/C3aR/Ccl4/Rac1/Flt1/Fcer1g/Lgmn	7
Down	OPCs	GO:0002253	activation of immune response	8/127	439/29008	0.000721569	0.0106958	0.00720778	Wnk1/C3aR/C1qc/C1qa/Rap1a/C1qb/Mef2c/Fcer1g	8
Down	OPCs	GO:0016055	Wnt signaling pathway	8/127	449/29008	0.000834534	0.0115553	0.00778703	Wnk1/Rnf220/Vgll4/Zeb2/Macf1/Fbxw11/Rac1/Nfkb1	8
Down	Endothelial cells	GO:0007249	I-kappaB kinase/NF-kappaB signaling	6/139	228/29008	0.000831527	0.0153162	0.0121322	Stat1/Trim30a/Trim12a/Trim34a/Trim12c/Usp25	6
Down	T cells	GO:0002253	activation of immune response	3/17	439/29008	0.00199902	0.0249642	0.0127065	Ifi206/Mndal/Trim30a	3
Down	T cells	GO:0002224	toll-like receptor signaling pathway	2/17	124/29008	0.00236371	0.0280187	0.0142612	Irf7/Trim30a	2
Down	OPCs	GO:0070555	response to interleukin-1	3/127	97/29008	0.00895904	0.0464434	0.0312978	Ccl4/Il1a/Nfkb1	3
Down	OPCs	GO:0006979	response to oxidative stress	6/127	407/29008	0.00917901	0.0466977	0.0314692	Apod/Slc8a1/Gpx4/Rcan2/Prdx1/Nfkb1	6
Down	Microglia	GO:0006909	phagocytosis	12/134	383/29008	1.77657e-06	4.28051e-05	2.64461e-05	C3aR/Ptprj/Dock2/Ptprc/Il1b/Fcgr1/Abca1/Hspa8/Igkc/Tnf/Arhgap25/Ccl2	12
Down	OPCs	GO:0006909	phagocytosis	8/127	383/29008	0.00152626	0.0158691	0.010694	C3aR/Dnm2/Rap1a/Rac1/Fcer1g/Rab7/Dock2/Elmo1	8
Down	Microglia	GO:0006911	phagocytosis, engulfment	5/134	198/29008	0.0135891	0.0473764	0.0292703	C3aR/Fcgr1/Abca1/Igkc/Arhgap25	5
Up	Astrocytes	GO:0007611	learning or memory	3/30	317/29008	0.0042183	0.0492135	0.029047	Atp1a2/Gria1/Ptn	3
Up	Schwann cell	GO:0036465	synaptic vesicle recycling	5/456	82/29008	0.00952368	0.0438788	0.0280957	Syt1/Itsn2/Dennd1a/Btbd9/Canx	5
Up	Schwann cell	GO:0007612	learning	8/456	185/29008	0.00919453	0.0429648	0.0275105	App/Jun/Shank2/Btg2/Htt/Pgrmc1/Prkn/Braf	8
Up	Schwann cell	GO:0048488	synaptic vesicle endocytosis	5/456	71/29008	0.00522497	0.0289816	0.018557	Syt1/Itsn2/Dennd1a/Btbd9/Canx	5
Up	OLGs	GO:0050808	synapse organization	6/88	489/29008	0.00376439	0.0271371	0.0173564	Actb/Tuba1a/Chchd10/Sparcl1/Cx3cr1/Utrn	6
Up	OLGs	GO:0007611	learning or memory	5/88	317/29008	0.00282331	0.0230352	0.0147328	Btg2/Jun/Cx3cr1/Egr1/Plcb1	5
Up	OPCs	GO:0007612	learning	9/236	185/29008	2.22709e-05	0.000846874	0.000664931	Tnr/Nrxn2/Ctnnd2/C1ql1/Csmd1/Nrxn3/Ntrk2/Nlgn3/Slc8a3	9
Up	Schwann cell	GO:0007611	learning or memory	17/456	317/29008	1.30842e-05	0.000423353	0.000271075	App/Egr1/Jun/Shank2/Brinp1/Trpm7/Ldlr/Btg2/Cpeb3/Htt/Pgrmc1/Aff2/Plk2/Btbd9/Prkn/Lmx1a/Braf	17
Up	OPCs	GO:0007611	learning or memory	13/236	317/29008	2.27158e-06	0.000152174	0.000119481	Tnr/Pde4d/Nrxn2/Ptprz1/Ctnnd2/C1ql1/Csmd1/S100b/Nrxn3/Ncam1/Ntrk2/Nlgn3/Slc8a3	13
Up	Schwann cell	GO:0099504	synaptic vesicle cycle	16/456	228/29008	7.59473e-07	6.76826e-05	4.33374e-05	Grm8/Rapgef4/Unc13b/Syt1/Itsn2/Kcnh1/Clcn3/Atp2a2/Magi2/Dennd1a/Btbd9/Canx/Cacnb4/Pld1/Stxbp5/Braf	16
Up	Schwann cell	GO:0050808	synapse organization	30/456	489/29008	2.95701e-10	2.52588e-07	1.61733e-07	Efna5/Frmpd4/App/Erbb4/Igf1r/Flrt2/Rapgef4/Sparc/Epha4/Shank2/Gpc6/Unc13b/Tmem108/Ppp1r9a/Atp2b2/Chd4/Utrn/Pgrmc1/Magi2/Fgfr2/Pdzrn3/Ndrg1/Setd5/Homer1/Nfasc/Flna/Cacnb4/Plxnb2/Zmynd8/Lmx1a	30
Up	OPCs	GO:0050808	synapse organization	30/236	489/29008	9.10352e-18	2.66551e-14	2.09285e-14	Tnr/Lrrtm3/Fyn/Nrxn2/Bcan/Ctnnd2/C1ql1/Ntrk3/Cadm1/Ppfibp1/Pak3/Nrxn3/Lrrc4c/Tubb5/Lrrtm2/Tmem108/Asic2/Vcp/Ntrk2/Igsf21/Zmynd8/Nlgn3/Gpc6/Sez6l/Igsf9b/Erc2/Zdhhc2/Slc8a3/Tuba1a/Etv5	30

## Sheet: Table S8
Table S8 Single-cell differential analysis for AUCell scores of cognition-related biological function between surgery mice injected with rAAV-scramble and surgery mice injected with rAAV-shRNAC3
group	feature	avgExpr	logFC	pval	padj
Astrocytes	Wnt signaling pathway	3.09069	-0.0813036	9.99441e-07	1.59911e-05
Astrocytes	activation of immune response	1.83608	-0.159932	5.05061e-05	0.000269366
Astrocytes	learning or memory	3.2068	0.0486469	3.81018e-05	0.000269366
Astrocytes	cell chemotaxis	1.76903	-0.175339	0.000424626	0.0016985
Astrocytes	NIK/NF-kappaB signaling	0.722701	-0.195384	0.00101569	0.00325022
Astrocytes	I-kappaB kinase/NF-kappaB signaling	1.10317	-0.146984	0.00287214	0.00765904
Astrocytes	response to oxidative stress	2.38389	0.0844686	0.00529884	0.0121116
Astrocytes	toll-like receptor signaling pathway	1.13541	-0.153062	0.0215073	0.0430146
Astrocytes	phagocytosis	1.73831	-0.107533	0.0311728	0.0554184
Astrocytes	response to interleukin-1	1.76539	-0.120486	0.0622681	0.099629
Astrocytes	phagocytosis engulfment	0.719299	0.0754073	0.165627	0.240912
Astrocytes	learning	2.96709	0.0152377	0.285917	0.351898
Astrocytes	neuron death	2.47579	0.0323746	0.267767	0.351898
Astrocytes	interleukin-1-mediated signaling pathway	1.46063	-0.0747319	0.340183	0.38878
Astrocytes	synapse organization	2.93358	0.0202001	0.379639	0.404949
Astrocytes	synaptic vesicle cycle	2.62794	-0.00104269	0.736181	0.736181
Endothelial cells	toll-like receptor signaling pathway	1.15208	-0.577788	4.27051e-295	6.83281e-294
Endothelial cells	NIK/NF-kappaB signaling	0.580132	-0.478568	1.49569e-159	1.19655e-158
Endothelial cells	I-kappaB kinase/NF-kappaB signaling	1.22018	-0.36312	3.67326e-136	1.95907e-135
Endothelial cells	interleukin-1-mediated signaling pathway	0.560773	-0.141409	1.45735e-12	2.33177e-12
Endothelial cells	response to interleukin-1	1.10006	-0.126063	1.04137e-10	1.51472e-10
Endothelial cells	activation of immune response	2.25983	-0.109054	3.22277e-45	1.03129e-44
Endothelial cells	synaptic vesicle cycle	2.09998	-0.098906	5.91678e-19	1.18336e-18
Endothelial cells	Wnt signaling pathway	2.9528	-0.0935441	2.62892e-26	7.01045e-26
Endothelial cells	cell chemotaxis	2.6442	-0.0503687	1.09269e-15	1.94256e-15
Endothelial cells	phagocytosis engulfment	0.129254	-0.0211071	0.0558761	0.0638583
Endothelial cells	phagocytosis	2.47445	-0.0140389	0.00128257	0.00171009
Endothelial cells	learning or memory	2.7281	-0.00541548	0.0453791	0.0558512
Endothelial cells	learning	2.72066	-0.00449375	0.160935	0.171664
Endothelial cells	synapse organization	2.63192	-0.000289543	0.968751	0.968751
Endothelial cells	neuron death	2.72127	0.0496814	1.08053e-20	2.46979e-20
Endothelial cells	response to oxidative stress	2.70033	0.0989015	4.27487e-57	1.70995e-56
Glutamatergic neurons	response to oxidative stress	2.59661	0.188662	8.50674e-08	1.36108e-06
Glutamatergic neurons	phagocytosis	2.10026	0.165904	0.00383126	0.0306501
Glutamatergic neurons	neuron death	2.79599	0.0660809	0.0245184	0.130765
Glutamatergic neurons	I-kappaB kinase/NF-kappaB signaling	1.27143	-0.187682	0.0580193	0.185662
Glutamatergic neurons	synaptic vesicle cycle	3.00682	-0.0631013	0.0516666	0.185662
Glutamatergic neurons	Wnt signaling pathway	2.78327	-0.187178	0.0932433	0.248649
Glutamatergic neurons	synapse organization	2.8226	-0.0187038	0.211522	0.483478
Glutamatergic neurons	cell chemotaxis	1.41168	-0.084108	0.301925	0.60385
Glutamatergic neurons	phagocytosis engulfment	0.116151	-0.0645637	0.407648	0.652238
Glutamatergic neurons	learning	3.10927	-0.0225752	0.402475	0.652238
Glutamatergic neurons	response to interleukin-1	0.693147	-0.0657245	0.564482	0.772597
Glutamatergic neurons	activation of immune response	1.92024	-0.0418462	0.616416	0.772597
Glutamatergic neurons	interleukin-1-mediated signaling pathway	0.225911	0.0464156	0.627735	0.772597
Glutamatergic neurons	learning or memory	3.05591	-0.0116952	0.736656	0.841893
Glutamatergic neurons	NIK/NF-kappaB signaling	0.39891	-0.0372268	0.879085	0.927204
Glutamatergic neurons	toll-like receptor signaling pathway	0.653514	-0.0326934	0.927204	0.927204
Leptomeningeal cells	phagocytosis engulfment	0.617869	-0.318552	0.0604494	0.205334
Leptomeningeal cells	Wnt signaling pathway	2.72568	-0.247375	0.101306	0.262763
Leptomeningeal cells	cell chemotaxis	1.7648	-0.156368	0.210156	0.373611
Leptomeningeal cells	NIK/NF-kappaB signaling	0.55835	-0.145544	0.266502	0.387639
Leptomeningeal cells	toll-like receptor signaling pathway	0.905884	-0.122372	0.362562	0.483416
Leptomeningeal cells	activation of immune response	2.17647	-0.111901	0.064167	0.205334
Leptomeningeal cells	response to interleukin-1	1.25487	-0.0906352	0.398721	0.490734
Leptomeningeal cells	interleukin-1-mediated signaling pathway	0.379878	-0.0675759	0.465479	0.531975
Leptomeningeal cells	synapse organization	2.59713	-0.0471205	0.114959	0.262763
Leptomeningeal cells	synaptic vesicle cycle	2.19738	0.0152536	0.93269	0.93269
Leptomeningeal cells	learning or memory	2.64195	0.0687289	0.140224	0.280447
Leptomeningeal cells	phagocytosis	2.18812	0.0860993	0.863226	0.920774
Leptomeningeal cells	I-kappaB kinase/NF-kappaB signaling	1.1955	0.146991	0.236893	0.379029
Leptomeningeal cells	neuron death	2.57589	0.151129	0.00650154	0.0520123
Leptomeningeal cells	response to oxidative stress	2.77021	0.159744	0.00123188	0.01971
Leptomeningeal cells	learning	2.54625	0.218585	0.023767	0.126757
Microglia	interleukin-1-mediated signaling pathway	2.63916	-0.515263	4.28977e-211	9.80519e-211
Microglia	phagocytosis engulfment	1.28711	-0.503083	3.10145e-198	5.51369e-198
Microglia	I-kappaB kinase/NF-kappaB signaling	2.32492	-0.459594	0	0
Microglia	toll-like receptor signaling pathway	2.83803	-0.303693	0	0
Microglia	NIK/NF-kappaB signaling	3.0927	-0.292424	0	0
Microglia	response to interleukin-1	3.51319	-0.20521	1.62604e-207	3.25207e-207
Microglia	synaptic vesicle cycle	2.08342	-0.123288	6.92973e-64	9.23964e-64
Microglia	phagocytosis	3.5154	-0.112516	0	0
Microglia	cell chemotaxis	3.69047	-0.102467	5.70337e-215	1.5209e-214
Microglia	activation of immune response	3.49201	-0.102101	0	0
Microglia	Wnt signaling pathway	3.75669	-0.0815598	2.09084e-160	3.34534e-160
Microglia	neuron death	3.10282	-0.0528443	4.00521e-76	5.82575e-76
Microglia	learning	2.79953	-0.0296387	3.4517e-32	3.9448e-32
Microglia	learning or memory	2.74455	-0.0124632	1.58874e-13	1.58874e-13
Microglia	synapse organization	2.24592	0.0280508	2.39301e-30	2.55255e-30
Microglia	response to oxidative stress	2.72692	0.0510163	2.09472e-54	2.57812e-54
Monocytes	toll-like receptor signaling pathway	2.70176	-0.473176	1.72767e-32	2.76427e-31
Monocytes	I-kappaB kinase/NF-kappaB signaling	2.75828	-0.42881	8.97795e-24	7.18236e-23
Monocytes	activation of immune response	3.22989	-0.189211	1.62773e-22	8.68122e-22
Monocytes	response to oxidative stress	3.14361	0.113123	1.03282e-07	4.13129e-07
Monocytes	neuron death	3.16374	0.0788572	2.66256e-06	8.52019e-06
Monocytes	learning	2.46002	-0.106817	9.07735e-05	0.000242063
Monocytes	phagocytosis engulfment	0.555058	-0.213215	0.00501299	0.0114583
Monocytes	NIK/NF-kappaB signaling	2.69431	-0.238172	0.00759161	0.0151832
Monocytes	synaptic vesicle cycle	1.42482	-0.131423	0.0114169	0.0202967
Monocytes	learning or memory	2.1893	-0.0647984	0.0374802	0.0599683
Monocytes	interleukin-1-mediated signaling pathway	3.06972	-0.197716	0.341007	0.496011
Monocytes	Wnt signaling pathway	2.90422	0.0258249	0.581034	0.774712
Monocytes	cell chemotaxis	3.37322	0.00489894	0.738071	0.86235
Monocytes	response to interleukin-1	2.92315	-0.0627654	0.754556	0.86235
Monocytes	synapse organization	1.90535	-0.0053438	0.828357	0.883581
Monocytes	phagocytosis	3.48507	0.0317161	0.987387	0.987387
OLGs	I-kappaB kinase/NF-kappaB signaling	0.526423	-0.0299583	5.28251e-05	0.00010565
OLGs	NIK/NF-kappaB signaling	0.272675	0.0240632	0.207394	0.237021
OLGs	Wnt signaling pathway	3.39818	-0.0745719	2.31425e-38	1.23427e-37
OLGs	activation of immune response	2.00718	-0.0326954	6.64196e-05	0.000106271
OLGs	cell chemotaxis	2.2078	0.017828	0.00403294	0.00496362
OLGs	interleukin-1-mediated signaling pathway	0.187439	0.0176802	0.550629	0.587338
OLGs	learning	2.4179	0.00175201	0.833399	0.833399
OLGs	learning or memory	2.51148	0.0149024	6.34574e-05	0.000106271
OLGs	neuron death	2.72838	0.0463917	3.64738e-49	2.91791e-48
OLGs	phagocytosis	2.70625	-0.0493567	1.27986e-23	4.09556e-23
OLGs	phagocytosis engulfment	0.158824	-0.0642821	5.68495e-17	1.51599e-16
OLGs	response to interleukin-1	0.67882	0.0541194	0.0028894	0.00398746
OLGs	response to oxidative stress	3.06885	0.0107056	2.21141e-24	8.84566e-24
OLGs	synapse organization	2.61293	-0.00641332	0.00299059	0.00398746
OLGs	synaptic vesicle cycle	2.45421	-0.0869662	2.48928e-51	3.98284e-50
OLGs	toll-like receptor signaling pathway	0.285525	0.054522	8.30553e-06	1.89841e-05
OLGs	I-kappaB kinase/NF-kappaB signaling	1.02815	-0.358832	2.94621e-06	4.71393e-06
OLGs	NIK/NF-kappaB signaling	0.296407	-0.504829	5.62609e-08	1.43104e-07
OLGs	Wnt signaling pathway	2.86381	-0.264125	5.91584e-08	1.43104e-07
OLGs	activation of immune response	1.915	-0.294372	6.2608e-08	1.43104e-07
OLGs	cell chemotaxis	1.86211	-0.393016	7.1895e-07	1.27813e-06
OLGs	interleukin-1-mediated signaling pathway	0.16098	-0.502518	3.33831e-07	6.67662e-07
OLGs	learning	3.77463	0.28859	1.14703e-10	6.11747e-10
OLGs	learning or memory	3.68434	0.283503	4.72994e-12	3.78395e-11
OLGs	neuron death	2.65692	0.0298472	0.129265	0.137883
OLGs	phagocytosis	2.31281	-0.136329	0.00259088	0.00318877
OLGs	phagocytosis engulfment	0.171493	-0.234128	0.000597065	0.000796086
OLGs	response to interleukin-1	0.692924	-0.539268	7.40711e-06	1.0774e-05
OLGs	response to oxidative stress	2.35157	-0.0426531	0.259535	0.259535
OLGs	synapse organization	3.35884	0.261697	3.06257e-13	4.90011e-12
OLGs	synaptic vesicle cycle	2.70171	0.135842	0.00426037	0.00486899
OLGs	toll-like receptor signaling pathway	0.267937	-0.529151	8.85531e-10	3.54212e-09
Schwann cells	I-kappaB kinase/NF-kappaB signaling	0.593708	-0.157717	0.0037601	0.00668462
Schwann cells	NIK/NF-kappaB signaling	0.5447	-0.156456	0.00964159	0.0154265
Schwann cells	Wnt signaling pathway	2.39242	0.216535	0.000570198	0.00130331
Schwann cells	activation of immune response	1.9738	0.0216874	0.951874	0.951874
Schwann cells	cell chemotaxis	1.95101	-0.0606889	0.415709	0.443423
Schwann cells	interleukin-1-mediated signaling pathway	0.392753	-0.102204	0.142801	0.163201
Schwann cells	learning	2.55968	0.69014	4.5951e-32	3.67608e-31
Schwann cells	learning or memory	2.38895	0.629252	2.75073e-30	1.46706e-29
Schwann cells	neuron death	3.20963	-0.162619	5.58719e-12	1.48992e-11
Schwann cells	phagocytosis	2.29467	-0.0638567	0.0110311	0.0160452
Schwann cells	phagocytosis engulfment	0.269776	-0.149907	0.0848742	0.104461
Schwann cells	response to interleukin-1	1.22059	-0.171447	0.0816003	0.104461
Schwann cells	response to oxidative stress	3.3991	-0.198821	1.80196e-13	5.76628e-13
Schwann cells	synapse organization	2.52219	0.424749	3.13457e-36	5.01531e-35
Schwann cells	synaptic vesicle cycle	2.11013	0.854143	1.15329e-25	4.61315e-25
Schwann cells	toll-like receptor signaling pathway	0.564949	-0.144133	0.00335193	0.00668462
T cells	I-kappaB kinase/NF-kappaB signaling	2.22891	-0.201007	8.40451e-07	6.44832e-06
T cells	activation of immune response	2.80029	-0.132079	6.62426e-07	6.44832e-06
T cells	phagocytosis	3.14996	-0.0896001	1.20906e-06	6.44832e-06
T cells	toll-like receptor signaling pathway	1.40718	-0.234085	0.00162639	0.00650557
T cells	Wnt signaling pathway	3.21862	-0.153057	0.00236731	0.0065595
T cells	response to oxidative stress	2.82178	0.0763645	0.00245981	0.0065595
T cells	interleukin-1-mediated signaling pathway	0.934624	-0.213418	0.0319887	0.0731169
T cells	synapse organization	1.92394	-0.0488214	0.052424	0.104848
T cells	phagocytosis engulfment	0.467189	-0.162796	0.0595148	0.105804
T cells	synaptic vesicle cycle	1.99389	-0.0892804	0.0719721	0.115155
T cells	neuron death	2.9179	0.0410205	0.10296	0.14976
T cells	learning	2.23107	0.0787828	0.135596	0.180794
T cells	response to interleukin-1	2.26406	-0.0561517	0.360489	0.443679
T cells	learning or memory	2.11661	0.0401178	0.535954	0.612518
T cells	NIK/NF-kappaB signaling	0.987372	-0.0433945	0.651272	0.658547
T cells	cell chemotaxis	2.49987	-0.0025	0.658547	0.658547

## Sheet: Table S9
Table S9 Differentially expressed genes in the hippocampus between surgery mice injected with rAAV-scramble and surgery mice injected with rAAV-shRNAC3 obtained by Bulk-RNA Seq.
gene	logFC	P Value	FDR
Adgrf5	-0.759534	2.42858e-10	3.77353e-06
Flt1	-0.774132	7.57615e-08	0.000588591
Abcb1a	-0.797128	1.67759e-07	0.00086888
Gm11762	-1.90509	4.45777e-06	0.0155619
Ptprb	-0.684327	5.00768e-06	0.0155619
Atp10a	-0.861799	1.21997e-05	0.0311866
C3ar1	-1.0621	1.6057e-05	0.0311866
Sox17	-0.92709	1.49638e-05	0.0311866
Pttg1	4.98015	1.88616e-05	0.0325635
Cryab	0.500789	2.14283e-05	0.0329937
Gm29835	-7.67098	2.33576e-05	0.0329937
Cdh5	-0.847169	2.76414e-05	0.035791
Ppp1r14a	0.692435	3.11457e-05	0.0372263
Tyrobp	0.607336	3.38702e-05	0.0375911
Kdr	-0.846953	4.23861e-05	0.0413805
Mrpl54	0.659869	4.26109e-05	0.0413805
Gm41284	1.89809	4.96049e-05	0.0436455
Plce1	-0.549936	5.33701e-05	0.0436455
Tmsb10	0.554914	5.29099e-05	0.0436455
Cmtm5	0.470592	6.03745e-05	0.0446714
Snrpc	0.51093	6.00555e-05	0.0446714
Ccdc141	-0.623476	6.80602e-05	0.048069
Vwf	-0.678895	8.26265e-05	0.0558196
Ahnak	-0.450906	8.86777e-05	0.0574114
Dysf	-0.834261	9.91352e-05	0.0616145
Itga1	-0.792896	0.000119048	0.071145
Atp5k	0.632091	0.000130711	0.0725353
Notch4	-0.86197	0.000128051	0.0725353
Chrna7	-0.735715	0.000140441	0.0752476
Cep350	-0.408243	0.000314635	0.0932498
Cfdp1	0.383638	0.000280846	0.0932498
Gm14296	1.9262	0.000291795	0.0932498
Gm34883	-1.41199	0.000246467	0.0932498
Gm52229	1.28991	0.000249164	0.0932498
Hspb3	1.76581	0.000189389	0.0932498
Klk6	1.5994	0.000322963	0.0932498
Lpar1	0.664941	0.00034208	0.0932498
Mrps36	0.493027	0.000214978	0.0932498
ND3	2.81826	0.000229825	0.0932498
Ndufa3	0.481663	0.000294955	0.0932498
Ndufaf2	0.562666	0.000279815	0.0932498
Opalin	0.864686	0.000269591	0.0932498
Pantr1	0.539493	0.000250895	0.0932498
Pfdn5	0.4744	0.000212778	0.0932498
Phex	-1.3766	0.000300003	0.0932498
Pllp	0.535567	0.000300183	0.0932498
Psenen	0.420138	0.000188776	0.0932498
Rpl35	0.470232	0.000326819	0.0932498
Rpl37a	0.48316	0.000314785	0.0932498
Rplp1	0.485798	0.000273982	0.0932498
Rps16	0.49471	0.000244477	0.0932498
Rps27a	0.531436	0.000315348	0.0932498
Rtl1	0.674695	0.000340216	0.0932498
Stmn1	0.384703	0.00033274	0.0932498
Tmem245	-0.404533	0.000242875	0.0932498
Uqcrq	0.432802	0.000310498	0.0932498
Vsig2	-1.20167	0.000336176	0.0932498
Nhp2	0.51995	0.000357377	0.0957402
Anapc13	0.474834	0.000435523	0.09842
Atp2a3	-0.647174	0.000497043	0.09842
Fam246a	0.820487	0.000518777	0.09842
Gm15834	1.00593	0.000481553	0.09842
Gm38484	1.10477	0.000460095	0.09842
LOC115486414	0.871949	0.000466161	0.09842
Ndufb2	0.551778	0.000383051	0.09842
Nwd2	-0.414652	0.000497625	0.09842
Nxph4	1.64324	0.000519403	0.09842
Olig1	0.339067	0.000405475	0.09842
Pcdha1	-1.41969	0.000454619	0.09842
Pde3a	-0.599566	0.000470306	0.09842
Pear1	-0.743006	0.000510876	0.09842
Qdpr	0.431903	0.000472722	0.09842
Rpl12	0.445158	0.000473104	0.09842
Rpl35a	0.479587	0.000442827	0.09842
Rpsa	0.418134	0.000454357	0.09842
Sgk2	0.973779	0.000502987	0.09842
Slco1a4	-0.545337	0.000496041	0.09842
St8sia6	-0.980441	0.000415889	0.09842
Tbx3os1	-1.08466	0.000450165	0.09842
Tjp3	0.962948	0.000467038	0.09842
Tmem125	0.614915	0.000525734	0.09842
Ttc9b	0.476489	0.000395891	0.09842
Wnt10b	-1.67865	0.00047853	0.09842
C1qa	0.359618	0.000555794	0.0985951
Entpd4	3.27246	0.000566215	0.0985951
Lhpp	0.453839	0.000562566	0.0985951
Lyz2	0.615853	0.000570133	0.0985951
Rpl41	0.442478	0.000596006	0.0985951
Rps24	0.419808	0.000556466	0.0985951
Rps26	0.418636	0.000596469	0.0985951
Rps8	0.411145	0.00058921	0.0985951
Trim71	-1.24766	0.000586991	0.0985951
Ubn2	-0.437531	0.000594402	0.0985951
Wnt9b	-1.13538	0.000587452	0.0985951
Gm36742	0.779698	0.000636338	0.100524
Mog	0.44143	0.000627341	0.100524
Nid1	-0.748426	0.00064372	0.100524
Rpl13a	0.46824	0.000617319	0.100524
Rps28	0.54303	0.000646757	0.100524
Rps29	0.450929	0.000652445	0.100524
Rps7	0.459078	0.000653423	0.100524
Rpl21	0.453311	0.000660016	0.100543
Cbfa2t3	-0.535392	0.000677722	0.102237
Use1	0.444025	0.00068705	0.102648
Sem1	0.520312	0.00069578	0.102962
Abca1	-0.320452	0.000730888	0.103943
Atpif1	0.433157	0.000922288	0.103943
Cyyr1	-1.11384	0.000860459	0.103943
Fabp5	0.435393	0.000923875	0.103943
Fam221a	1.09113	0.000727673	0.103943
Fcrl2	1.90609	0.00083435	0.103943
Fgd5	-0.665582	0.000933177	0.103943
Fmo2	-1.18141	0.000761894	0.103943
Ggn	-1.29182	0.000845325	0.103943
Gm12326	1.46094	0.000893828	0.103943
Htr4	-0.393795	0.000782264	0.103943
Jsrp1	0.711286	0.000904469	0.103943
Kdm7a	-0.374616	0.000765884	0.103943
Kndc1	-0.345477	0.000805944	0.103943
Lnpep	-1.14229	0.000814034	0.103943
Mrpl12	0.400193	0.00092641	0.103943
Mrps21	0.442165	0.000754173	0.103943
Nenf	0.511579	0.000909864	0.103943
Pcdhb16	-0.591552	0.00092883	0.103943
Pecam1	-0.624618	0.000724237	0.103943
Prdx1	0.330324	0.000901944	0.103943
Pura	-0.488944	0.000928362	0.103943
Reln	-0.405931	0.000887986	0.103943
Rev3l	-0.346297	0.00091816	0.103943
Rpl23	0.472006	0.000801872	0.103943
Rpl30	0.46233	0.000903048	0.103943
Rpl37	0.460186	0.000829964	0.103943
Rps10	0.435898	0.000844637	0.103943
Rps19	0.498273	0.000754784	0.103943
Rps27	0.422644	0.000881323	0.103943
Sema3g	-0.9051	0.000882608	0.103943
Shisa4	0.302116	0.000936542	0.103943
Slirp	0.448981	0.000902665	0.103943
Tmem141	0.521606	0.000800521	0.103943
Tmem91	0.782102	0.000919973	0.103943
Acta1	0.666533	0.000963402	0.104491
Atp5mpl	0.484247	0.00100075	0.104491
Bcap31	0.373661	0.000949702	0.104491
Best3	-0.717826	0.000979809	0.104491
Gm53259	0.820564	0.00099695	0.104491
Mrpl14	0.529987	0.001002	0.104491
Pdgfrb	-0.433801	0.00100046	0.104491
Penk	0.39565	0.000966682	0.104491
Rps21	0.509582	0.000974383	0.104491
Edn1	-1.14389	0.00103519	0.104551
Gdap10	-0.868059	0.00104295	0.104551
Gm53633	-1.12456	0.00102631	0.104551
Hint3	-0.537894	0.00100964	0.104551
Micos13	0.424745	0.00103631	0.104551
Ndufa11	0.406513	0.00103037	0.104551
Asphd1	0.413356	0.00113863	0.104686
Cd109	-0.622196	0.00109568	0.104686
Cecr2	-0.549684	0.00113639	0.104686
Eci1	0.41777	0.00110742	0.104686
Exosc5	0.464667	0.0010664	0.104686
Foxp2	1.4964	0.00105858	0.104686
Gm33869	-0.670755	0.00112865	0.104686
Mydgf	0.385003	0.0010901	0.104686
Myh3	0.984596	0.00106581	0.104686
Pacrg	0.460644	0.00110235	0.104686
Rpl26	0.440702	0.00111449	0.104686
Rps5	0.385951	0.00110167	0.104686
Trpm3	-0.506775	0.00111486	0.104686
Uqcr10	0.472587	0.00111959	0.104686
Adamts17	-0.747667	0.00121643	0.105953
Arl4d	0.680442	0.00121952	0.105953
Cd63	0.368919	0.00129509	0.105953
Cox7b	0.426962	0.00125637	0.105953
Enpp6	0.706954	0.0012956	0.105953
Fgd4	-0.343773	0.00125869	0.105953
Gm33449	-1.34845	0.00116919	0.105953
Lsm8	0.473719	0.00125952	0.105953
Ndufa6	0.500112	0.00127674	0.105953
Ndufs6	0.507568	0.00127425	0.105953
Nedd8	0.377411	0.00120183	0.105953
Nudt18	0.399585	0.00118037	0.105953
Rpl29	0.398874	0.00128797	0.105953
Rpl31	0.449248	0.00122452	0.105953
Rpl36	0.463229	0.00123216	0.105953
Rpl38	0.462473	0.00124017	0.105953
Rps20	0.452237	0.00122272	0.105953
Scn2a	-0.434571	0.00127604	0.105953
Tnik	-0.376569	0.00116297	0.105953
Tomm7	0.455139	0.0012614	0.105953
Txn2	0.318269	0.0012049	0.105953
Fxyd7	0.465696	0.00133909	0.106157
Kcng3	-0.34991	0.00131655	0.106157
Kcnh1	-0.523822	0.00133151	0.106157
Lix1	0.318609	0.00130868	0.106157
Nsmce3	0.416636	0.00132709	0.106157
Pde8a	0.390813	0.00133341	0.106157
Atp5e	0.43284	0.00135347	0.106752
Bag1	0.36533	0.00138634	0.106949
Chchd2	0.424209	0.00139522	0.106949
Gm8995	-0.735089	0.00138426	0.106949
Hmgn2	0.309025	0.0013987	0.106949
Nfat5	-0.363078	0.0013964	0.106949
Ppp2r3a	-0.294057	0.00138198	0.106949
Snhg8	0.553048	0.00140415	0.106949
Alg10b	-0.543176	0.00150529	0.107452
Arid3b	-0.692959	0.00160656	0.107452
Cldn5	-0.644691	0.0016587	0.107452
Cox14	0.37441	0.0016492	0.107452
Cst3	0.378578	0.00159314	0.107452
Eif3k	0.355191	0.00156746	0.107452
Gm12353	-0.808574	0.00164387	0.107452
Gm35170	-1.14523	0.00159449	0.107452
H1f10	0.33933	0.00162455	0.107452
Ifi27	0.403897	0.00151825	0.107452
Ly75	-1.0278	0.00158167	0.107452
Metrn	0.374307	0.00152672	0.107452
Myo15b	1.35407	0.00157358	0.107452
N4bp2	-0.413611	0.00143825	0.107452
Ndufab1-ps	0.678853	0.00164155	0.107452
Ndufb1	0.551745	0.00153395	0.107452
Ndufb11	0.436613	0.00161779	0.107452
Nuak1	-0.330983	0.00143456	0.107452
Pet100	0.460649	0.00166475	0.107452
Phgdh	0.297731	0.00166392	0.107452
Rgcc	0.465865	0.00145241	0.107452
Rpl32	0.410046	0.00159511	0.107452
Rpl9	0.385017	0.00166662	0.107452
Rps12	0.416207	0.00164634	0.107452
Rps14	0.460534	0.00161275	0.107452
Rps15	0.366654	0.00150674	0.107452
Rps17	0.398883	0.00144989	0.107452
Rps23	0.394633	0.00149048	0.107452
Snapc2	0.357571	0.0015479	0.107452
Snapin	0.373989	0.00164235	0.107452
Tmem14c	0.382416	0.00164436	0.107452
Tshz1	-0.472192	0.00157479	0.107452
Tspo	0.842458	0.00161187	0.107452
Uqcrh	0.41518	0.00162508	0.107452
Ushbp1	-0.948368	0.00149194	0.107452
Xdh	-1.14952	0.00152495	0.107452
Znhit1	0.43288	0.00151497	0.107452
Atp5j2	0.40988	0.00167598	0.107609
Rpl17	0.374884	0.00168811	0.107787
Trpv6	1.35784	0.00169263	0.107787
Plekhb1	0.380445	0.00170901	0.107945
Ptch1	-0.437942	0.00170649	0.107945
Rpl13	0.400896	0.00172558	0.108551
Slc7a1	-0.327967	0.00174291	0.109041
Tnfaip3	-0.46902	0.00175442	0.109041
Uqcr11	0.42448	0.00174782	0.109041
Blvrb	0.564465	0.00176753	0.109418
Atp5l	0.408271	0.00179789	0.109552
Bola2	0.457952	0.00179678	0.109552
Dalir	0.574457	0.00178585	0.109552
Phactr2	-0.358422	0.00179485	0.109552
Lage3	0.439153	0.00181203	0.109967
Tnr	-0.351704	0.00181886	0.109967
Dnajb14	-0.491481	0.00185104	0.110668
Gm42281	1.00197	0.001848	0.110668
Rbm15	-0.48679	0.00185182	0.110668
Acaca	-0.327684	0.00186849	0.110812
Ctsz	0.32048	0.00186614	0.110812
Traf3	-0.345353	0.00188195	0.111186
Ankfn1	-1.27412	0.00195914	0.111279
Cavin3	0.45975	0.00196947	0.111279
Cbl	-0.472548	0.00196186	0.111279
Ep300	-0.373012	0.00192639	0.111279
Gm41029	1.01501	0.00195927	0.111279
Ndufs5	0.418089	0.00194088	0.111279
Oip5os1	-0.870002	0.00196733	0.111279
Pag1	-0.32699	0.00194722	0.111279
Pcdhga7	-0.871459	0.00191836	0.111279
Rpl34	0.408974	0.00190752	0.111279
Slc47a1	1.24599	0.00191364	0.111279
Snapc5	0.404575	0.00191317	0.111279
Shtn1	0.326781	0.00200824	0.113058
Smdt1	0.399367	0.00204732	0.114842
Fau	0.423706	0.00206717	0.115539
Acaa1a	0.291053	0.00208261	0.115984
Gm38834	-0.98515	0.0020982	0.116246
Pcdh20	-0.33267	0.00210959	0.116246
Siah3	-0.427457	0.00210976	0.116246
Ago2	-0.430317	0.00223675	0.116328
Atp5h	0.39725	0.00234552	0.116328
Ccnt2	-0.342631	0.0022489	0.116328
Cgnl1	-0.580486	0.00227656	0.116328
Chchd10	0.360442	0.00224073	0.116328
Cpeb3	-0.511626	0.00231713	0.116328
Dhrsx	0.48195	0.00228932	0.116328
Dock4	-0.319032	0.00218853	0.116328
Dpcd	0.41465	0.00222287	0.116328
Exph5	-0.583183	0.00221332	0.116328
Fgd6	-0.470527	0.00232309	0.116328
Fis1	0.372503	0.0022382	0.116328
Fuom	0.41335	0.00236058	0.116328
Fxyd1	0.382479	0.00233254	0.116328
Gm30723	-0.906755	0.00229313	0.116328
Gm35365	-1.07815	0.002192	0.116328
Gm36423	1.2776	0.00215464	0.116328
Gm41215	-1.01403	0.00237631	0.116328
Gm53737	1.28384	0.0023305	0.116328
Gpr26	-0.856806	0.0023433	0.116328
Gpx4	0.372087	0.00213967	0.116328
Grcc10	0.401096	0.00237577	0.116328
Hopx	0.418489	0.0021505	0.116328
Kcnh5	-0.894754	0.00234253	0.116328
Ndufb10	0.358989	0.00234992	0.116328
Nfkbia	0.50046	0.00215385	0.116328
Pcdhgb2	-0.874844	0.00236381	0.116328
Pdzd2	-0.816266	0.00238077	0.116328
Rab9	0.42827	0.00220559	0.116328
Rpl27a	0.366345	0.00234963	0.116328
Rps11	0.366433	0.00215674	0.116328
Rps9	0.366259	0.00220912	0.116328
Sdk2	-0.504667	0.00219011	0.116328
Selenok	0.459962	0.00236361	0.116328
Vps28	0.308421	0.00220623	0.116328
Zim1	-0.752105	0.00224851	0.116328
Gm15501	0.803231	0.00240678	0.11723
Herc2	-0.3852	0.00242446	0.117368
Lpp	-0.497793	0.00243227	0.117368
Septin4	0.325655	0.00242688	0.117368
Ccdc69	1.38536	0.00245795	0.117686
Chd9	-0.287739	0.00246915	0.117686
Mettl26	0.334858	0.00246429	0.117686
Rpl39	0.433255	0.00245315	0.117686
Pou2f1	-0.528382	0.00252093	0.119421
Zfp804a	-0.367959	0.00251456	0.119421
Pcnx	-0.321436	0.00253649	0.119793
Anapc16	0.316529	0.00255796	0.119873
Cox7c	0.430028	0.00256133	0.119873
Mid1	-1.49465	0.0025465	0.119873
Notch3	-0.602246	0.00259256	0.120971
Ankrd26	-0.360299	0.00261369	0.121087
Gm37233	-0.690089	0.00264961	0.121087
Mfap1a	0.413936	0.00260988	0.121087
Ndufa5	0.475686	0.0026468	0.121087
Pdcd5	0.379667	0.00264038	0.121087
Rps18	0.400334	0.00263595	0.121087
Taf13	0.377979	0.00263145	0.121087
Rpl36al	0.431569	0.00267287	0.121659
S100a13	0.508679	0.00267778	0.121659
Gm33763	-1.11733	0.00269841	0.122239
Ndufb7	0.484682	0.00271088	0.122447
Mrpl27	0.364107	0.00274682	0.123353
Wdfy3	-0.353489	0.00274542	0.123353
Adcy4	-1.04945	0.00279978	0.1247
Gm10687	0.955352	0.0028009	0.1247
Zhx3	-0.657568	0.00278615	0.1247
Arfgef3	-0.697192	0.00283439	0.125116
Setbp1	-0.475187	0.0028291	0.125116
Tnfaip8l3	-0.444809	0.00282733	0.125116
C1galt1	-0.463783	0.00284812	0.125366
Aspa	0.475337	0.00288472	0.126618
Erg	-0.666702	0.00295157	0.127393
Megf9	-0.594323	0.00294923	0.127393
Mt3	0.38102	0.00293927	0.127393
Nagk	0.339637	0.00293436	0.127393
Rpl14	0.371798	0.00293212	0.127393
Tmco5	1.08005	0.0029125	0.127393
Prxl2b	0.459377	0.00296779	0.127738
Lgals1	0.649987	0.00297975	0.127899
Ndufs7	0.37666	0.00301556	0.12875
Pamr1	0.559956	0.00301616	0.12875
Map1b	-0.343674	0.00302989	0.128982
Trappc1	0.333849	0.00306704	0.130207
Polk	-0.394764	0.00307851	0.130337
Romo1	0.418744	0.00311698	0.131608
Inmt	1.19536	0.00315046	0.131946
Rpl19	0.349178	0.00314998	0.131946
Tbx3	-0.874646	0.00313656	0.131946
Map3k2	-0.300986	0.00316193	0.13207
Bola3	0.429932	0.0032221	0.132447
Cox5a	0.408492	0.00319343	0.132447
Gabrb1	-0.34141	0.00320839	0.132447
Gm53249	-1.01091	0.00321653	0.132447
Mrpl33	0.415664	0.00322119	0.132447
Ndufs8	0.365259	0.00318899	0.132447
Cox7a2l	0.338877	0.00323348	0.132564
Atl3	-0.284781	0.00324542	0.132703
S100a1	0.382692	0.00326682	0.133228
Dynlrb1	0.329475	0.00332832	0.133978
Gm54079	-0.657509	0.00331242	0.133978
Ly86	0.694283	0.00331476	0.133978
Rps4x	0.358311	0.00330118	0.133978
Zeb2os	0.552982	0.00332667	0.133978
Cnpy2	0.341404	0.0033513	0.134554
Hint1	0.486904	0.0033636	0.1347
Ddi2	-0.738455	0.00338175	0.135079
Mrpl23	0.377026	0.00339395	0.135218
Fat4	-0.511691	0.00344066	0.13583
Mpst	0.346221	0.00344049	0.13583
Ramp1	0.336128	0.00342125	0.13583
Tagap	0.914527	0.00344427	0.13583
Ccl9	0.783158	0.00348141	0.136222
Cox5b	0.417879	0.00348083	0.136222
Cox6b1	0.333377	0.00351976	0.136222
Gm17251	0.575312	0.00349939	0.136222
Mrpl30	0.387778	0.00353033	0.136222
Ncbp3	-0.305962	0.00348401	0.136222
Rcor2	-0.362096	0.00350695	0.136222
Rpl10	0.297369	0.00350248	0.136222
Snf8	0.310866	0.0035331	0.136222
Abca5	-0.285159	0.003558	0.13644
Dpysl2	0.482166	0.00356511	0.13644
Nav3	-0.308298	0.00355983	0.13644
Gm35562	-0.669347	0.00363198	0.137803
Plscr4	0.468347	0.00361894	0.137803
Prdx5	0.358815	0.00363618	0.137803
Rps3a1	0.456664	0.00361876	0.137803
Phlda3	0.422021	0.00365338	0.13787
Rex1bd	0.370735	0.00366458	0.13787
Tnrc6b	-0.431988	0.00365955	0.13787
Polr2a	-0.419463	0.00367561	0.137951
Arl3	0.336182	0.00370237	0.13862
Atp7a	-0.412776	0.00389267	0.139785
Car2	0.363675	0.00390097	0.139785
Carlr	0.966029	0.00381824	0.139785
Cox4i1	0.369923	0.0039134	0.139785
Elob	0.384988	0.00381895	0.139785
Evi2a	0.539	0.00376068	0.139785
Gad2	-0.315879	0.00377076	0.139785
Gas5	0.379557	0.00390807	0.139785
Il16	-0.366659	0.00388127	0.139785
Mrpl46	0.390994	0.00387224	0.139785
Plxna2	-0.347913	0.00390181	0.139785
Polr3h	0.329988	0.00387107	0.139785
Rfc2	0.290211	0.00381262	0.139785
Rpl28	0.365074	0.00378241	0.139785
Rpl5	0.366627	0.00381682	0.139785
Rps3	0.357714	0.00375272	0.139785
Sgk1	0.50503	0.00384392	0.139785
Sod1	0.377734	0.0038823	0.139785
Tmem147	0.339262	0.00388367	0.139785
Zbtb20	-0.440363	0.00387016	0.139785
Fhl2	0.447047	0.00392479	0.139808
Thrsp	0.348604	0.00393205	0.139808
Asb18	-0.820301	0.00405674	0.140043
Atox1	0.504281	0.00405947	0.140043
Atp6v1f	0.346874	0.00396434	0.140043
C1qb	0.292694	0.0040331	0.140043
Cox7a2	0.421597	0.00408856	0.140043
Dmpk	-0.403745	0.0041099	0.140043
H3c15	0.899792	0.00406041	0.140043
Il33	0.490259	0.00410921	0.140043
N4bp1	-0.383796	0.00409359	0.140043
Nme2	0.371837	0.00403882	0.140043
Pin4	0.481684	0.00406681	0.140043
Plp1	0.477969	0.00408184	0.140043
Robo1	-0.3398	0.0039927	0.140043
Serf1	0.647025	0.00407969	0.140043
Serpinb6a	0.373457	0.00402684	0.140043
Taf2	-0.27739	0.00397978	0.140043
Tie1	-0.650316	0.00407412	0.140043
Usp9x	-0.677808	0.00397141	0.140043
Zbed6	-0.596688	0.00402522	0.140043
Cd82	0.383417	0.0041282	0.140079
Gm33272	-1.22509	0.00412898	0.140079
Xrn1	-0.290758	0.00414623	0.140357
Vps13c	-0.38256	0.00415547	0.140364
Hypk	0.396194	0.00417703	0.140787
Atp5d	0.313257	0.00425527	0.141322
Bdp1	-0.298293	0.00425031	0.141322
Dcaf1	-0.351376	0.00425632	0.141322
Dlg5	-0.369617	0.00424935	0.141322
Edf1	0.343345	0.00422758	0.141322
Gm53598	-0.72408	0.00425828	0.141322
Prrc2c	-0.397124	0.00424107	0.141322
Snrnp35	0.383509	0.00426568	0.141322
Gm53677	-0.728581	0.00431546	0.142667
ATP6	0.797797	0.00434064	0.143002
Scml2	0.780707	0.004344	0.143002
Ccdc124	0.377561	0.00435395	0.143027
Gm53475	1.45684	0.00437679	0.143252
H2az2	0.340263	0.00437947	0.143252
Maml2	-0.412766	0.00439037	0.143252
Znhit2	0.38988	0.00439769	0.143252
Adgrg1	-0.364735	0.00445831	0.14372
Caskin2	-0.434816	0.00443626	0.14372
Dnaaf3	0.935008	0.00445485	0.14372
Ndufa13	0.406268	0.0044398	0.14372
Rpl36a	0.391986	0.004443	0.14372
Cfap68	0.362492	0.00447753	0.143782
Nipbl	-0.325467	0.00447874	0.143782
Dhx8	-0.324018	0.00448868	0.143804
U2af1l4	0.273947	0.00449844	0.143821
Mif	0.354935	0.00454182	0.144612
Rpl23a	0.296329	0.00453619	0.144612
Dnajc8	0.284118	0.00459277	0.144752
Ndufb5	0.36882	0.00459275	0.144752
Rsf1	-0.279099	0.00456939	0.144752
Tab1	0.301874	0.004571	0.144752
Ubr5	-0.300943	0.00458337	0.144752
Cldn11	0.450625	0.00462075	0.144752
Nup214	-0.3725	0.00461437	0.144752
Serp2	0.344438	0.0046186	0.144752
Ptprj	-0.312809	0.00463078	0.144775
Dbi	0.332673	0.00468657	0.145743
Gucy1a2	-0.41607	0.00469012	0.145743
Trappc2l	0.349792	0.00467866	0.145743
Uba52	0.361408	0.00469926	0.145743
Atp5md	0.42247	0.00471903	0.145895
Rpl24	0.379388	0.00472807	0.145895
Rslcan18	-1.02184	0.00473234	0.145895
Myl6	0.316868	0.00476983	0.146181
Sox11	-0.496537	0.00476433	0.146181
Timm8b	0.350719	0.00476765	0.146181
Als2	-0.365479	0.00480246	0.146355
Gm41810	-0.66355	0.00481318	0.146355
Pcdhb21	-0.698845	0.00480894	0.146355
Tmem223	0.330104	0.00481051	0.146355
Banf1	0.326436	0.00487784	0.147853
Ccdc153	0.949743	0.00489102	0.147853
Soat1	-0.445018	0.00488743	0.147853
Bex4	0.701236	0.00492363	0.14855
Cox6a1	0.379738	0.00498281	0.149322
Cyb5a	0.316201	0.00501006	0.149322
Eef1g	0.272341	0.0050261	0.149322
LOC118567473	-1.00113	0.00502216	0.149322
Mrps33	0.356717	0.00497247	0.149322
Stmn3	0.376599	0.00500879	0.149322
Thsd4	-0.347847	0.00501928	0.149322
Tomm6	0.333483	0.00499274	0.149322
Ngrn	0.303629	0.0050515	0.149473
Pank3	-0.354911	0.00504302	0.149473
Uqcc2	0.376711	0.00506002	0.149473
Fry	-0.373495	0.005083	0.149867
Luzp1	-0.319261	0.00509504	0.149937
Bsn	-0.429767	0.00512386	0.150216
Mtln	0.484413	0.00511825	0.150216
Tsc22d3	0.450593	0.0051598	0.150985
Mrps7	0.316846	0.0051965	0.151488
Pdcd6	0.30021	0.00518928	0.151488
Samsn1	0.778475	0.00521767	0.151821
LOC118567674	-0.893731	0.00526533	0.152921
Atf7	-0.457398	0.00532125	0.154021
Gstm5	0.298816	0.00533296	0.154021
Kmt2c	-0.34013	0.00533042	0.154021
Crnde	1.19674	0.00535651	0.154196
Jakmip2	-0.261698	0.00539653	0.154196
Kat6a	-0.444886	0.00538004	0.154196
Klhl11	-0.780011	0.00540847	0.154196
Med13	-0.294916	0.00535975	0.154196
Myl4	0.759209	0.00539936	0.154196
Tet1	-0.42443	0.00538968	0.154196
Ndufc1	0.449499	0.00543885	0.154507
Rab30	-0.262077	0.00544923	0.154507
Tmem256	0.480153	0.00544687	0.154507
Atg101	0.372497	0.0055149	0.154577
Cramp1	-0.329374	0.00547894	0.154577
Dennd4c	-0.356392	0.00549949	0.154577
Gm41553	-0.851909	0.00551777	0.154577
Osgep	0.317846	0.00550052	0.154577
Sh2d4b	-0.649307	0.00549288	0.154577
Sos2	-0.310782	0.00552133	0.154577
Cxcl5	1.59522	0.00559366	0.154921
Fbxw23	-1.08205	0.00560442	0.154921
Gstp1	0.30723	0.00560776	0.154921
Mcee	0.360286	0.00556059	0.154921
Stox2	-0.386279	0.0055448	0.154921
Taf10	0.343802	0.00561336	0.154921
Trip11	-0.310653	0.00561173	0.154921
Unc5c	-0.331775	0.0055943	0.154921
Bcl2l11	-0.534433	0.00564909	0.15558
Cdkn1c	0.644764	0.00567061	0.15558
Ndufa12	0.364104	0.00566054	0.15558
Nipsnap3b	0.423604	0.0056773	0.15558
Ppa2	0.351961	0.00575527	0.157439
Armh1	1.13499	0.0057851	0.157833
Clmn	-0.389001	0.00578997	0.157833
Ndufa7	0.364992	0.00581455	0.158225
Polr2e	0.289986	0.00582521	0.158238
Eef1b2	0.370596	0.00588412	0.159463
Hddc3	0.355892	0.00589512	0.159463
Mfge8	0.253266	0.00590595	0.159463
Rpl18	0.323919	0.00592163	0.159463
Rps6	0.324617	0.00591821	0.159463
Setd1b	-0.448164	0.00593535	0.159556
Ephx4	0.260693	0.00597412	0.160321
Gm9017	0.555804	0.00601777	0.16048
Hebp1	0.310673	0.00601401	0.16048
Lamtor5	0.318021	0.00602823	0.16048
Pomp	0.342751	0.00604175	0.16048
Saysd1	0.400954	0.00601978	0.16048
Sec11c	0.437123	0.00604203	0.16048
Enho	0.431679	0.00606835	0.160904
Ss18l2	0.397903	0.00608607	0.161099
Gm17750	0.670582	0.00617309	0.162781
Hk1os	1.29915	0.00618031	0.162781
Igfbp2	0.432952	0.00620198	0.162781
LOC115490439	0.915921	0.00619106	0.162781
Srrd	0.311126	0.00620121	0.162781
Tarbp1	-0.432607	0.00623408	0.163348
Rps13	0.335941	0.0062516	0.163531
Yrdc	0.378892	0.00627377	0.163835
Amd2	1.55255	0.00630829	0.16391
Nrgn	0.294481	0.00630242	0.16391
Tpt1	0.382963	0.00629559	0.16391
Caly	0.253545	0.00658501	0.164059
Coa3	0.341595	0.00647552	0.164059
Cox6c	0.399763	0.00660441	0.164059
Dnali1	0.833658	0.00635313	0.164059
Dync2h1	-0.35287	0.00641981	0.164059
Gbp4	-1.03015	0.00645843	0.164059
Gm17751	1.4707	0.00661581	0.164059
Gm36033	0.843848	0.00641997	0.164059
Haghl	0.26867	0.00656425	0.164059
Heatr5b	-0.482032	0.00658002	0.164059
Hsd17b10	0.303566	0.00642054	0.164059
Lamtor2	0.356577	0.00638346	0.164059
Lrp1	-0.361234	0.0065741	0.164059
Mob1b	-0.448772	0.00642939	0.164059
Ndufa1	0.424951	0.00651931	0.164059
Ndufa2	0.462584	0.0066202	0.164059
Nlgn3	-0.460334	0.00659557	0.164059
Pabpc5	-0.806295	0.00640854	0.164059
Pcdhb2	-0.929389	0.00648333	0.164059
Pcdhga8	-0.73967	0.00641445	0.164059
Psmb10	0.365534	0.00653508	0.164059
Rab27a	-0.399543	0.00659469	0.164059
Rfx3	-0.440052	0.00637688	0.164059
Rpl8	0.321716	0.00645302	0.164059
Shisa6	-0.289445	0.00659752	0.164059
Synj1	-0.273088	0.00651743	0.164059
Tnfrsf14	-0.678438	0.00657876	0.164059
Txndc17	0.392226	0.00647414	0.164059
Uqcc3	0.382605	0.00660988	0.164059
Ctif	-0.344412	0.00668871	0.164706
Slc26a7	1.49931	0.00667568	0.164706
Snrpd1	0.502613	0.00665949	0.164706
Strn	-0.268581	0.00668575	0.164706
Mea1	0.318064	0.00671866	0.165117
Rpl37rt	0.384691	0.00672669	0.165117
Mien1	0.325732	0.00679278	0.165242
Pigyl	0.422361	0.0067597	0.165242
Rpl6	0.316496	0.00678743	0.165242
Sh3pxd2a	-0.28165	0.00679557	0.165242
Topbp1	-0.277271	0.00674513	0.165242
Vegfa	-0.323991	0.00678061	0.165242
Flt4	-0.804801	0.00681382	0.165427
Psme2	0.434889	0.00684018	0.165808
Atp5o	0.339488	0.00706542	0.16588
Cacna1c	-0.400117	0.00712073	0.16588
Camk1d	-0.299796	0.00695332	0.16588
Cep20	0.341336	0.00693523	0.16588
Crybg3	-0.504513	0.00704409	0.16588
Fam120aos	0.355598	0.0070388	0.16588
Gm34907	-0.53154	0.0069173	0.16588
Gm715	0.587957	0.00691815	0.16588
Ipo11	-0.389771	0.00694492	0.16588
Itpr2	-0.378533	0.00693459	0.16588
Krt1	0.506713	0.00706619	0.16588
Llph	0.375158	0.00708861	0.16588
Mast4	-0.375622	0.00701887	0.16588
Mrpl13	0.352158	0.00710383	0.16588
Mrps12	0.351443	0.00699257	0.16588
Ndufb9	0.397951	0.00691062	0.16588
Pcdha2	-0.945486	0.00704132	0.16588
Prdx6	0.249997	0.00710081	0.16588
Rida	0.438545	0.00700532	0.16588
Rpl10a	0.292247	0.00706629	0.16588
Rps25	0.338837	0.00691471	0.16588
Soga1	-0.49288	0.0071107	0.16588
Svbp	0.464301	0.00700625	0.16588
Tmem160	0.431342	0.00686591	0.16588
Usp34	-0.259615	0.00707599	0.16588
Virma	-0.294178	0.0071142	0.16588
Sacs	-0.264516	0.00715197	0.166358
Arhgef11	-0.2837	0.00719233	0.166564
Dnajb11	0.251039	0.00719611	0.166564
Ndnf	-0.364615	0.00717517	0.166564
Ost4	0.309088	0.00720371	0.166564
Aif1	0.602651	0.00722751	0.166866
Ccl27a	0.294564	0.0072637	0.16737
Greb1l	-0.315808	0.00727085	0.16737
Rasgrf2	-0.420833	0.00732549	0.168378
Ap1s1	0.317503	0.00733979	0.168457
Arl5b	-0.272136	0.00740464	0.169187
Eid2	0.292397	0.00742387	0.169187
Gm32234	-0.924386	0.00742604	0.169187
ND6	0.879762	0.00742034	0.169187
Prr18	0.335841	0.00738558	0.169187
Scand1	0.388195	0.00744027	0.169263
Pakap	-0.316716	0.00745456	0.169341
Gm32528	-0.596711	0.00747359	0.169525
Rpl11	0.338688	0.00749982	0.169872
Hcfc1r1	0.31218	0.00756655	0.170993
Mrpl47	0.40094	0.00758234	0.170993
Pprc1	-0.331681	0.00757567	0.170993
Efr3b	-0.282358	0.00772033	0.171277
Gli2	-0.48155	0.007678	0.171277
Gm29865	1.04217	0.00771511	0.171277
Gtf2h5	0.30072	0.00768847	0.171277
Nhsl2	-0.500657	0.00772718	0.171277
Pir	0.477455	0.00766139	0.171277
Pradc1	0.387228	0.00772614	0.171277
Stmn4	0.313058	0.00767474	0.171277
Swi5	0.328387	0.00765991	0.171277
Tcp11l1	-0.356713	0.00768975	0.171277
Tmsb4x	0.410549	0.00770724	0.171277
Zfp871	-0.280124	0.00769908	0.171277
Nme1	0.350114	0.00774628	0.171455
Cops9	0.386477	0.00777687	0.171888
Cebpd	0.41083	0.00783735	0.172488
Cep85l	-0.303361	0.00783446	0.172488
Lamtor1	0.263689	0.00782689	0.172488
Spink8	0.457451	0.00788203	0.173226
Rsph9	0.356503	0.00789543	0.173276
Nfam1	-0.611388	0.00795997	0.174446
Bltp1	-0.267062	0.00797289	0.174483
Ahdc1	-0.441414	0.008075	0.174486
Anapc11	0.337948	0.00800542	0.174486
As3mt	0.393977	0.00806828	0.174486
Atp5g3	0.371162	0.00803406	0.174486
Bend4	-0.40385	0.00800655	0.174486
Emg1	0.279924	0.00808535	0.174486
Frmpd3	-0.430886	0.00806127	0.174486
Imp3	0.341393	0.00807205	0.174486
Pcdhgc4	-0.848499	0.00807818	0.174486
Timm10	0.35259	0.00805054	0.174486
Slc7a14	-0.306181	0.00812121	0.175017
Adk	0.251103	0.00813777	0.175131
Arid1b	-0.27073	0.00821198	0.175685
Bex1	0.501087	0.00827295	0.175685
Irgm2	-0.676209	0.00821755	0.175685
Lxn	0.32343	0.00818073	0.175685
Nrn1l	1.04615	0.00819762	0.175685
Pdgfra	-0.276198	0.00823208	0.175685
Ppp1r14b	0.384772	0.0082879	0.175685
Slc24a2	-0.267905	0.00826816	0.175685
Tmem17	0.500217	0.00828186	0.175685
Tmem205	0.344804	0.00825954	0.175685
Trps1	-0.350924	0.00825427	0.175685
Ccn1	0.476001	0.00830965	0.17584
Rpl7	0.306825	0.00831783	0.17584
Spen	-0.590232	0.00834019	0.176073
Pcdh1	-0.365085	0.00835809	0.176212
Map1lc3a	0.327594	0.00837702	0.176371
Cntnap5c	-0.309042	0.00842961	0.177238
Alox5ap	0.441594	0.00849363	0.177708
Gm12764	-0.872188	0.00859682	0.177708
Gm32031	0.921703	0.00856869	0.177708
Gm42303	0.813747	0.0085683	0.177708
Lsm4	0.349744	0.00854079	0.177708
Ndufb3	0.350548	0.00862184	0.177708
Pfdn2	0.308192	0.0085532	0.177708
Polr2i	0.370277	0.00858535	0.177708
Rpl27	0.340993	0.0086235	0.177708
Slc15a2	-0.34152	0.00853323	0.177708
Tmed3	0.316615	0.00851276	0.177708
Tmem267	0.55002	0.00861694	0.177708
Tmem50a	0.286998	0.00860001	0.177708
Uaca	-0.524816	0.00859475	0.177708
Urb2	-0.321378	0.00852166	0.177708
Fam162a	0.391208	0.00867974	0.177923
Grid2ip	-0.938469	0.00866857	0.177923
Tnfrsf25	-0.578724	0.00866045	0.177923
Tpgs1	0.308321	0.0086734	0.177923
Spred2	-0.291796	0.00870861	0.17828
Csmd1	-0.313287	0.00872167	0.178312
Srp14	0.310629	0.00879253	0.179525
Akap9	-0.306258	0.00885586	0.179823
Arf5	0.302165	0.0088505	0.179823
Cnp	0.312177	0.00886722	0.179823
Cox17	0.393793	0.00889971	0.179823
Dcp2	-0.251005	0.00884496	0.179823
Map3k14	-0.43545	0.00889657	0.179823
Ntrk3	-0.314406	0.00885723	0.179823
Rps2	0.269854	0.00888344	0.179823
Cep295	-0.286846	0.00895456	0.18
Ermn	0.371902	0.00895482	0.18
H2aj	0.301549	0.0089276	0.18
Pclo	-0.280966	0.00894591	0.18
Brpf3	-0.347273	0.00902904	0.180154
Dnajc16	-0.304406	0.00900237	0.180154
Igfn1	1.24388	0.00897782	0.180154
Kcna1	-0.248408	0.00903207	0.180154
Kif3b	-0.31043	0.0090115	0.180154
Nos3	-0.623789	0.0090192	0.180154
Frmd4a	-0.292118	0.00906534	0.180558
Gm16287	-1.01852	0.00907553	0.180558
Grp	0.659034	0.00910744	0.180961
Bbx	-0.263796	0.00916821	0.181169
Dpf3	-0.58713	0.00917816	0.181169
Eng	-0.465266	0.00918191	0.181169
Frmd6	-0.260804	0.00919006	0.181169
Piezo1	-0.538539	0.00915372	0.181169
Prdx4	0.416807	0.00919951	0.181169
Tdrd1	-0.890435	0.00916844	0.181169
Bptf	-0.349629	0.00926326	0.181174
Ccnd2	-0.291253	0.00928142	0.181174
Fth1	0.334661	0.00927682	0.181174
Mthfsl	0.485508	0.00922298	0.181174
Rnase4	0.315127	0.00927721	0.181174
Tor1aip1	-0.270874	0.00926084	0.181174
Wdr83os	0.295838	0.00928141	0.181174
Mrps16	0.400171	0.00930785	0.181462
Tceal5	0.294603	0.00933867	0.181835
Ccn2	0.708509	0.00941257	0.182269
Dock11	-0.289344	0.00943105	0.182269
Gtf3c4	-0.273309	0.00941513	0.182269
Kmt2e	-0.277057	0.00940186	0.182269
Slc44a5	-0.296087	0.00937904	0.182269
Slc4a8	-0.364765	0.00943132	0.182269
Mrps24	0.375678	0.00947986	0.182526
Slit1	-0.317058	0.00945791	0.182526
Utp3	0.283755	0.00947143	0.182526
Ankrd17	-0.262567	0.00965068	0.18354
Atp5g1	0.285995	0.00964743	0.18354
Gm31550	0.956845	0.00956993	0.18354
Gm52251	-0.890223	0.00958728	0.18354
Hspbp1	0.276566	0.00964423	0.18354
Mrpl53	0.297256	0.00962921	0.18354
Mtch1	0.266507	0.00957813	0.18354
Ranbp2	-0.302315	0.00959504	0.18354
Rbp4	0.757497	0.00963184	0.18354
Zfp618	-0.487256	0.00957755	0.18354
Pmm1	0.291463	0.00966898	0.183663
Syna	-0.444499	0.00970044	0.184036
Kdm5c	-0.31593	0.0097184	0.184152
Mrps14	0.479989	0.00975458	0.184612
Adnp	-0.873152	0.00980394	0.1849
Ap2s1	0.335097	0.00986715	0.1849
Arfgef2	-0.24331	0.0100219	0.1849
Car7	0.314804	0.0101258	0.1849
Cd9	0.466412	0.00989203	0.1849
Commd4	0.276692	0.0101073	0.1849
Cuedc2	0.284092	0.0100619	0.1849
Dync1h1	-0.3049	0.0100467	0.1849
Ecrg4	1.13719	0.00996198	0.1849
Gm45855	0.740125	0.00983229	0.1849
Gm52481	-2.27284	0.00998901	0.1849
Itih5	-0.39495	0.0100836	0.1849
Lancl3	-0.750897	0.0100941	0.1849
Ndufa4	0.370229	0.00993148	0.1849
Ndufb4	0.36811	0.00979283	0.1849
Pdlim2	0.588061	0.0100811	0.1849
Rack1	0.279679	0.00988852	0.1849
Rer1	0.253917	0.0100944	0.1849
Rhbdf2	-1.30476	0.0101268	0.1849
Rplp2	0.332702	0.0100645	0.1849
S100b	0.239225	0.00984276	0.1849
Serpinb1b	1.08849	0.00997246	0.1849
Smim29	0.345075	0.0100571	0.1849
Tma7	0.30772	0.0100572	0.1849
Tmem88b	0.346141	0.0100827	0.1849
Tnks	-0.567909	0.00993096	0.1849
Tspan17	0.30811	0.00995548	0.1849
Vezf1	-0.274715	0.00994089	0.1849
Vps13d	-0.288688	0.0100019	0.1849
Vsnl1	0.418593	0.0100675	0.1849
Fmc1	0.395962	0.0101798	0.185216
Ntmt1	0.354836	0.0101724	0.185216
Rpl18a	0.318504	0.0101681	0.185216
Jmy	-0.233585	0.0101955	0.185283
Atxn1l	-0.344496	0.0103144	0.185695
Ctxn1	0.247944	0.0103313	0.185695
Dgkh	-0.399921	0.0103481	0.185695
Gm26588	0.543401	0.0103006	0.185695
Itsn1	-0.338528	0.0103496	0.185695
Nrp2	-0.428869	0.0103021	0.185695
Nt5dc3	-0.281749	0.010288	0.185695
Sec14l4	1.05441	0.0102793	0.185695
Srgap3	-0.291271	0.0103321	0.185695
Uqcrfs1	0.331879	0.0102497	0.185695
Zfpm2	-0.313515	0.0102798	0.185695
Erp29	0.282024	0.010368	0.18581
Ash1l	-0.401132	0.0104547	0.186111
Camsap2	-0.227476	0.0104477	0.186111
Gse1	-0.35454	0.0104657	0.186111
Lyst	-0.384346	0.0104686	0.186111
Sf3b6	0.337709	0.0104425	0.186111
Sntb2	-0.711012	0.0104038	0.186111
Zic5	-0.91268	0.0104416	0.186111
Gm14966	0.879809	0.0105091	0.186548
LOC115489723	-0.837598	0.0105172	0.186548
Abca9	-0.311669	0.0106365	0.188037
Prdm11	-0.428192	0.010634	0.188037
Tsku	0.690031	0.0106374	0.188037
Abcc12	1.08939	0.0106874	0.188427
Emc9	0.374642	0.0107029	0.188427
Fat1	-0.374366	0.010708	0.188427
Gm34567	-0.443063	0.0106958	0.188427
Atm	-0.250774	0.0107695	0.189282
Ndufv3	0.290323	0.010781	0.189282
Atp8a2	-0.535881	0.0108628	0.190289
Gm42111	-0.815322	0.0108538	0.190289
Hras	0.318703	0.0109714	0.19179
ND4	0.473297	0.0109732	0.19179
Gm13067	1.01449	0.0110214	0.192034
Mettl9	0.342642	0.0110242	0.192034
Vti1b	0.272165	0.011006	0.192034
Bfsp2	0.640281	0.0112017	0.192586
Cep97	-0.26781	0.0111163	0.192586
Dnajc30	0.280912	0.0112178	0.192586
Gm46872	1.04274	0.0111592	0.192586
Hmgn3	0.253162	0.0111311	0.192586
Ifitm7	-0.800449	0.0111661	0.192586
Ikzf4	-0.355563	0.0110684	0.192586
Mdc1	-0.364859	0.0111947	0.192586
Mrps15	0.271023	0.0111438	0.192586
Nat14	0.281506	0.0111025	0.192586
Pcbd1	0.580417	0.0112389	0.192586
Psmb4	0.347848	0.0112062	0.192586
Ptn	0.554857	0.011224	0.192586
Scrn2	0.534439	0.011158	0.192586
Slx4	-0.401127	0.0112418	0.192586
Dleu7	0.62571	0.0113041	0.19344
Aqr	-0.368662	0.0113219	0.193531
Oprm1	-1.33615	0.0113416	0.193655
Cnot1	-0.266479	0.0113831	0.193807
Epha6	-0.513874	0.0113845	0.193807
Nbea	-0.265508	0.011388	0.193807
Faxc	-0.23469	0.0114221	0.194177
Snrpf	0.38133	0.0114533	0.194409
Unkl	-0.280552	0.0114609	0.194409
Hprt	0.362472	0.0115199	0.195197
Erbb4	-0.365347	0.0115386	0.195301
Lsm11	-0.303974	0.0115679	0.195585
Glt8d2	0.348467	0.0116649	0.19701
Lrrc58	-0.244041	0.0116798	0.197048
Epop	0.307494	0.0117235	0.197142
Ralgapa1	-0.260808	0.01172	0.197142
Zfp369	-0.273893	0.0117055	0.197142
Akap10	-0.297259	0.0117923	0.197564
Fabp3	0.308599	0.0118121	0.197564
Gm2007	-0.946182	0.0117991	0.197564
Mvb12a	0.324192	0.0118101	0.197564
P4ha3	0.650897	0.0118042	0.197564
Kmt2a	-0.332068	0.011861	0.198169
Pop5	0.271991	0.0118863	0.198229
Prkca	-0.269592	0.0118901	0.198229
Aimp2	0.323228	0.0119767	0.19892
Commd6	0.341527	0.0120084	0.19892
Gng13	0.457663	0.012007	0.19892
Mrfap1	0.251506	0.0119636	0.19892
Xpa	0.395939	0.012003	0.19892
Zfp366	-1.06791	0.0119708	0.19892
Gm31615	-0.711274	0.0120378	0.198997
Meltf	1.10932	0.0120387	0.198997
Ank3	-0.311955	0.0122072	0.19903
Ankhd1	-0.318865	0.012169	0.19903
Gm53541	-0.537175	0.0120559	0.19903
Gm54252	-0.959272	0.0121932	0.19903
Igf2r	-0.294565	0.0120664	0.19903
Klhdc9	0.491954	0.0121807	0.19903
Lamb1	-0.266037	0.0121687	0.19903
Nol12	0.283812	0.0121581	0.19903
Pfdn6	0.316224	0.0121219	0.19903
Tead1	-0.322347	0.0121115	0.19903
Thtpa	0.253102	0.0120937	0.19903
Tmem222	0.235244	0.0121932	0.19903
Unc5d	-0.341443	0.0122058	0.19903
Stc2	-0.672439	0.0122219	0.199061
Gale	0.326719	0.0122801	0.199381
Srp9	0.312384	0.0122598	0.199381
Usf3	-0.304026	0.0122696	0.199381
Mal	0.316357	0.0123208	0.199624
Mtmr4	-0.263249	0.0123083	0.199624
Tpr	-0.286955	0.0124322	0.201221
Celsr2	-0.363397	0.0124808	0.201797
Pex2	0.279821	0.0124972	0.201853
Micos10	0.285743	0.0125379	0.202298
Dazl	0.602069	0.012613	0.2033
Crip3	-0.558594	0.0126626	0.203474
Glp1r	-1.37704	0.0126631	0.203474
Igf1r	-0.338735	0.0126384	0.203474
Hectd1	-0.307772	0.0126957	0.203788
Tbc1d8b	-0.342464	0.0127565	0.204552
Cldn10	0.252804	0.01279	0.204877
Ark2c	-0.35068	0.0128545	0.205064
Dnajc19	0.331152	0.012863	0.205064
Gpatch4	0.333697	0.0128808	0.205064
Mbp	0.319468	0.0128658	0.205064
Mrpl11	0.270196	0.0128493	0.205064
Rprml	0.345723	0.0128693	0.205064
Aamdc	0.37468	0.0130484	0.20544
Atxn7	-0.264162	0.0129845	0.20544
Batf3	0.925792	0.0129467	0.20544
Eif3h	0.255074	0.013043	0.20544
Gm34294	0.9613	0.0130188	0.20544
Helz	-0.318417	0.0129462	0.20544
Morf4l1b	0.475453	0.0130155	0.20544
Pfn4	0.408892	0.0130455	0.20544
Rp9	0.314181	0.0129786	0.20544
Tomm40l	0.226078	0.0130499	0.20544
Vegfb	0.280692	0.0129339	0.20544
Gm32296	1.02304	0.0131007	0.205614
Kdm5d	-0.275607	0.013081	0.205614
Rplp0	0.280706	0.0130944	0.205614
Cdo1	0.316435	0.0131361	0.205668
Nipal2	0.438777	0.0131438	0.205668
Zzef1	-0.315084	0.0131335	0.205668
Bloc1s1	0.307094	0.0133068	0.206081
Cmc4	0.502565	0.013228	0.206081
Crybg1	0.735327	0.0132725	0.206081
E2f2	0.835761	0.0133284	0.206081
Fam166b	0.791282	0.0132276	0.206081
Gpr151	0.823569	0.0132149	0.206081
Kdm2b	-0.295703	0.0133131	0.206081
Krtcap2	0.339699	0.0133422	0.206081
Naca	0.279122	0.0131836	0.206081
Ncor2	-0.336543	0.0133005	0.206081
Tmem97	0.367903	0.0132432	0.206081
Ulk4	0.583061	0.0133426	0.206081
Usp50	-0.929981	0.013301	0.206081
Gstp-ps	0.439238	0.0134228	0.206579
Mrpl36	0.31373	0.0134183	0.206579
Ppp1r11	0.297962	0.0134679	0.206579
Rictor	-0.234407	0.0134574	0.206579
Spry4	-0.393633	0.0134674	0.206579
Tbx1	-0.92696	0.0134001	0.206579
Trrap	-0.29423	0.0134425	0.206579
Mpc2	0.345535	0.013522	0.207204
Scp2	0.359312	0.0135773	0.207665
Snhg20	0.373332	0.0135809	0.207665
Tmem106c	0.25091	0.0135922	0.207665
Pigp	0.429534	0.0136168	0.207837
Hectd4	-0.335948	0.0136792	0.208584
Cacna1b	-0.309366	0.0137363	0.209045
Xkr6	-0.787798	0.0137314	0.209045
Chrnb3	-1.017	0.0137669	0.209306
Auts2	-0.277127	0.0137826	0.209339
Mrpl20	0.3946	0.0138063	0.209495
Ccdc186	-0.223267	0.0138478	0.209636
Ctnnd1	-0.303976	0.0138882	0.209636
Slit3	-0.471047	0.01391	0.209636
Son	-0.24042	0.0139008	0.209636
Tmem134	0.27381	0.0138661	0.209636
Tsr3	0.321264	0.0138765	0.209636
Washc4	-0.237516	0.0138375	0.209636
Cryba4	1.18365	0.0139279	0.209701
Arhgef12	-0.316743	0.0140835	0.210367
Atp6v1g1	0.396666	0.0140741	0.210367
Gfod1	-0.410746	0.014043	0.210367
Gli1	-0.850664	0.0140916	0.210367
Kdm2a	-0.310534	0.0140639	0.210367
Ntpcr	0.293346	0.0139897	0.210367
Setd6	0.280193	0.014094	0.210367
Tmem69	0.328677	0.0140393	0.210367
Ubl5	0.280616	0.0140429	0.210367
Med12l	-0.228425	0.0141512	0.211018
Ankrd12	-0.230295	0.0142158	0.21146
Chn1os3	0.895876	0.0142488	0.21146
Gsta4	0.297184	0.0142301	0.21146
S100a16	0.331624	0.0142327	0.21146
Spring1	-0.322919	0.0142472	0.21146
Tmem242	0.310575	0.0142872	0.211827
Mgat5	-0.420341	0.0143305	0.212063
Mtor	-0.285366	0.0143248	0.212063
Col25a1	-0.255724	0.0143879	0.212173
Gcsh	0.454542	0.0144411	0.212173
H2-M3	0.536823	0.0143541	0.212173
LOC118567902	0.821643	0.0144033	0.212173
Mrps9	0.265494	0.0144091	0.212173
Rassf5	-0.306726	0.0144471	0.212173
Spcs2	0.262996	0.0144442	0.212173
Tst	0.366456	0.0144417	0.212173
Bmpr1b	-0.295423	0.0145235	0.212492
Irs1	-0.271398	0.0145187	0.212492
Mettl23	0.43431	0.014496	0.212492
Notch2	-0.348351	0.014509	0.212492
Lsm3	0.314116	0.0145394	0.212523
Txndc15	0.272765	0.0145567	0.212577
Abracl	0.53377	0.0146833	0.213145
Agpat4	1.08839	0.014619	0.213145
Casp8ap2	-0.302898	0.0147231	0.213145
Chrac1	0.409223	0.0146714	0.213145
Gm36313	-1.20812	0.0147131	0.213145
Med10	0.257578	0.0146956	0.213145
Prr14l	-0.341779	0.0146305	0.213145
Thsd7a	-0.380016	0.0147327	0.213145
Urah	1.21483	0.0146906	0.213145
Zfp652	-0.590859	0.0146798	0.213145
Kcns1	0.382594	0.014755	0.213183
Map3k13	-0.428391	0.0147628	0.213183
Arid1a	-0.329525	0.0148907	0.213742
Atrn	-0.27944	0.0148827	0.213742
Cisd1	0.312844	0.0149304	0.213742
Gm30577	0.63318	0.0148913	0.213742
Gm32960	0.935376	0.0148768	0.213742
Lama4	-0.502439	0.0149941	0.213742
Mphosph8	-0.240701	0.0149905	0.213742
Nudt16l1	0.24028	0.0149902	0.213742
Pcsk1n	0.28991	0.0148997	0.213742
Plvap	0.349606	0.0148926	0.213742
Ppp1r9a	-0.273966	0.0149696	0.213742
Rpl7a	0.273859	0.0149834	0.213742
Rtraf	0.302968	0.0149537	0.213742
Tmem208	0.327755	0.0149675	0.213742
Mycbp2	-0.271966	0.0150281	0.21403
Ank2	-0.252183	0.0150667	0.214383
Crybb3	-0.679468	0.0151283	0.214502
Gfra4	0.250132	0.0151251	0.214502
Mrpl42	0.316688	0.0151303	0.214502
Rpl4	0.255592	0.0150991	0.214502
Ubxn1	0.306769	0.0151586	0.214707
Scn3a	-0.257034	0.0151763	0.214762
Smim11	0.388144	0.0152287	0.215308
Cck	0.350001	0.0152734	0.215684
Khdrbs3	0.368835	0.015283	0.215684
Amotl1	-0.368684	0.0153269	0.216106
Clpp	0.298575	0.0153423	0.216128
Commd5	0.320545	0.0153676	0.216287
Armc3	0.86548	0.0155025	0.21667
Bad	0.310022	0.01558	0.21667
Cisd3	0.334947	0.0155704	0.21667
Dgcr6	0.296695	0.0154172	0.21667
Ero1a	-0.239173	0.0156095	0.21667
Fancl	0.371295	0.0156033	0.21667
Med13l	-0.295571	0.0155047	0.21667
Nptxr	-0.588797	0.0156318	0.21667
Olig2	0.306884	0.0155667	0.21667
Psma4	0.274882	0.0156056	0.21667
Rapgef2	-0.281342	0.0155915	0.21667
Sin3a	-0.286448	0.0156213	0.21667
Snrpg	0.400469	0.015571	0.21667
Tafa1	0.404021	0.0154968	0.21667
Tgs1	-0.250424	0.0156174	0.21667
Trappc10	-0.246544	0.0154789	0.21667
Zfp469	-0.750354	0.0155084	0.21667
Hcfc2	-0.240502	0.0157099	0.217558
Creld1	0.233299	0.0157428	0.217665
Ssna1	0.274504	0.0157456	0.217665
Supt4a	0.315784	0.0157766	0.217899
Gskip	0.281169	0.0158207	0.218011
Mrps10	0.287999	0.0158082	0.218011
Pfkfb3	-0.272765	0.0158268	0.218011
Mrpl17	0.269897	0.0158715	0.218433
Ylpm1	-0.256779	0.0158872	0.218456
Ciao2a	0.307811	0.0159202	0.218523
Jag1	-0.445872	0.0159128	0.218523
Scn8a	-0.281864	0.0159432	0.218645
Nop10	0.330573	0.0159733	0.218865
Acp1	0.285946	0.0160444	0.219293
Etaa1os	0.841382	0.0160347	0.219293
Tbca	0.386755	0.0160469	0.219293
Plcxd3	-1.03185	0.0160764	0.21931
Slc13a4	0.848971	0.0160646	0.21931
Lefty1	0.390189	0.0160911	0.21932
Rora	-0.282282	0.0161103	0.219388
Mtmr12	-0.235301	0.0161274	0.219429
Snu13	0.259355	0.0161931	0.22013
Bcas1	0.304395	0.0163355	0.220217
Commd8	0.395515	0.0162976	0.220217
Cpeb4	-0.268429	0.0164212	0.220217
Fam98c	0.283044	0.0162353	0.220217
Fank1	0.548502	0.0163687	0.220217
Gm53197	-1.08682	0.0164075	0.220217
Kcnmb4	0.254269	0.0164078	0.220217
Kif1b	-0.252487	0.0164263	0.220217
Ptger3	0.943548	0.01623	0.220217
Rpl6l	0.325188	0.0164013	0.220217
Sema5a	-0.436645	0.0164209	0.220217
Setx	-0.218953	0.0162585	0.220217
Sipa1l3	-0.292391	0.0163879	0.220217
Slc24a4	-0.329385	0.0163124	0.220217
Tgm7	-0.905389	0.016244	0.220217
Tmem276	0.436355	0.0162726	0.220217
Zfyve26	-0.343711	0.0164415	0.220231
Med9	0.238944	0.0164889	0.220353
Rpl3	0.252875	0.0164931	0.220353
Zfp488	-0.453432	0.0164698	0.220353
Mocs2	0.279486	0.0165147	0.220452
Pidd1	0.60988	0.0165537	0.220592
Tpbg	0.626249	0.016543	0.220592
Nek5	1.12132	0.0166837	0.222135
Rapgef1	-0.305583	0.0167596	0.222764
Sh3bgrl3	0.249117	0.0167553	0.222764
Ccdc85b	0.292743	0.0168059	0.222808
COX2	0.544408	0.0168001	0.222808
Map2k6	-0.318694	0.0167825	0.222808
Sumo1	0.290934	0.0168382	0.223045
Adamts14	-0.710524	0.0168749	0.223151
Tufm	0.227791	0.0168645	0.223151
Srp19	0.426893	0.016904	0.223345
Lmo1	0.366	0.0169557	0.223648
Tvp23b	0.333264	0.0169513	0.223648
Shisal1	-0.345641	0.0170141	0.224229
Phb	0.238332	0.0170495	0.224504
Spcs1	0.335591	0.0170669	0.224543
Tomm22	0.285989	0.0170934	0.224702
Nudt2	0.401325	0.0171871	0.225742
Zswim5	-0.296875	0.0172034	0.225765
Zfp866	-0.30073	0.0172309	0.225936
Fem1c	-0.377198	0.0172894	0.226459
Hmgcs2	-0.525041	0.0172999	0.226459
Adgrl4	-0.456244	0.0173187	0.226496
Gm15612	1.04284	0.017332	0.226496
Acyp2	0.48555	0.0174363	0.227256
Garem1	-0.475682	0.0174323	0.227256
Lrp5	-0.492493	0.0174307	0.227256
Mcm3	0.481045	0.0174486	0.227256
Pycr2	0.246547	0.0174634	0.227259
Acvr1	-0.230419	0.0175162	0.227565
Cdr1os	-0.383957	0.0175099	0.227565
Arhgef4	-0.540197	0.0175974	0.227584
Bdkrb2	0.920664	0.0175428	0.227584
Bod1l	-0.349081	0.017604	0.227584
Erbb3	-0.515925	0.017605	0.227584
Myo10	-0.343152	0.0175836	0.227584
Rreb1	-0.430853	0.0176056	0.227584
Aff4	-0.243398	0.0177201	0.227932
Cdk7	-0.234279	0.0177377	0.227932
Chd4	-0.275328	0.0176724	0.227932
Dnal4	0.233915	0.0177287	0.227932
Gm35339	-0.487874	0.0177616	0.227932
Mkln1	-0.224898	0.0177277	0.227932
Scg5	0.308102	0.0177646	0.227932
Shank2	-0.276614	0.0177008	0.227932
Taldo1	0.222962	0.0177197	0.227932
Abcc9	-0.345015	0.0181652	0.228044
Ankrd52	-0.481741	0.018038	0.228044
Arrdc2	0.712951	0.0179029	0.228044
C1qtnf4	0.252687	0.0181372	0.228044
Clybl	0.286071	0.0179142	0.228044
Cnpy3	0.243554	0.0181611	0.228044
Dbp	0.242052	0.0181843	0.228044
Dtymk	0.266363	0.0180198	0.228044
Erc1	-0.342147	0.0180329	0.228044
Etohd2	0.798815	0.0177954	0.228044
Gm36855	0.804937	0.0181677	0.228044
Gpr17	-0.347741	0.0179392	0.228044
Hmgn5	0.48815	0.0179287	0.228044
Hpf1	0.320848	0.0181	0.228044
Myo5a	-0.247502	0.0181408	0.228044
Naa20	0.320023	0.0178211	0.228044
Nbdy	0.382199	0.0178467	0.228044
Ngfr	0.692664	0.0179181	0.228044
Nipa1	-0.261275	0.0181316	0.228044
Nmral1	0.343559	0.0180388	0.228044
Park7	0.265226	0.0178249	0.228044
Plekhf1	0.755108	0.0178778	0.228044
Sf3b5	0.316112	0.018099	0.228044
Slc7a5	-0.257204	0.0181842	0.228044
Stk35	-0.348948	0.0181412	0.228044
Tmeff1	0.346038	0.0180042	0.228044
Urm1	0.25655	0.0179554	0.228044
Vcan	-0.270808	0.0179434	0.228044
Ttbk2	-0.27683	0.0182346	0.228492
Acyp1	0.335193	0.0182819	0.228899
Tbcc	0.343951	0.0183159	0.229141
Slc25a39	0.225672	0.0183571	0.229472
Sec11a	0.286133	0.0184138	0.229922
Sesn3	-0.679752	0.0184228	0.229922
Fkbp1b	0.313117	0.0184469	0.230039
Itpa	0.248195	0.0184628	0.230052
Ptov1	0.222265	0.0184942	0.230074
Snrpd2	0.331303	0.0184815	0.230074
Tmtc3	-0.269494	0.0185251	0.230275
Tmem128	0.262504	0.0185423	0.230304
Crybb1	0.497464	0.0185965	0.230318
Hsbp1	0.243692	0.0185953	0.230318
Ncoa6	-0.282216	0.0185643	0.230318
Rtl8b	0.298665	0.0186027	0.230318
Pikfyve	-0.236344	0.0186199	0.230347
Ccl6	0.67831	0.0186674	0.230568
Pfdn1	0.330801	0.0186823	0.230568
Slc9a1	-0.248053	0.018676	0.230568
Gcc2	-0.277958	0.0187129	0.230763
Cacna1d	-0.284095	0.0187807	0.231416
Erh	0.297324	0.0188255	0.2316
Smim30	0.307296	0.0188203	0.2316
H3f3a	0.3194	0.0188818	0.232108
Abcg2	-0.277749	0.0189105	0.232278
Ranbp1	0.280195	0.0189303	0.232338
Gm1673	0.452607	0.0189732	0.232602
Hspe1	0.408957	0.0189818	0.232602
Dock9	-0.232462	0.019018	0.232862
Tmem258	0.355581	0.0191008	0.233691
Kdm6b	-0.358564	0.0191173	0.233709
Smg7	-0.267994	0.0191688	0.234155
Csf3r	-0.411945	0.0192296	0.234713
Arfgef1	-0.234786	0.0193394	0.235129
Arl6ip4	0.321556	0.0193262	0.235129
Endog	0.375846	0.0193298	0.235129
Gm35266	-1.06296	0.0193341	0.235129
Ucma	0.906001	0.0193142	0.235129
Ncoa1	-0.282065	0.0193713	0.235334
Adcy8	0.301215	0.019428	0.235654
Sdhc	0.226437	0.0194201	0.235654
Psph	0.300131	0.0194954	0.236287
Kcnc1	-0.266031	0.0195313	0.236449
Robo4	-0.568439	0.0195392	0.236449
Pcdhac1	-0.715916	0.0195554	0.23646
Mysm1	-0.25998	0.0196092	0.236743
Zpr1	0.227741	0.0195941	0.236743
Fkbp4	0.211596	0.0197355	0.237897
Gm33046	-0.714877	0.0197286	0.237897
Lrrc8c	-0.267594	0.0198205	0.238737
Selenow	0.278331	0.0198712	0.238977
Tiprl	0.263315	0.0198647	0.238977
Dyrk3	0.286816	0.0199528	0.239402
Pcdha11	-0.842789	0.0199323	0.239402
Smcr8	-0.277029	0.0199478	0.239402
Pdzd11	0.233273	0.0199704	0.23943
Nup153	-0.263687	0.0200216	0.239857
Arhgef17	-0.286021	0.0202593	0.24114
Bbln	0.261302	0.0202683	0.24114
Bcl9l	-0.386417	0.0202558	0.24114
Eef1e1	0.43218	0.0201859	0.24114
Esyt2	-0.230065	0.0202086	0.24114
Gm53369	-0.879988	0.0202364	0.24114
Gm54127	-0.661257	0.0201495	0.24114
Rap1gap2	-0.331447	0.0202444	0.24114
Stk4	-0.242007	0.020184	0.24114
Kcna2	-0.278406	0.0203284	0.241519
Mrm1	0.349031	0.0203312	0.241519
Fam241b	0.266992	0.020391	0.241524
Pgr	-0.336598	0.0203935	0.241524
Ppdpf	0.284068	0.0204093	0.241524
Ubxn6	0.232566	0.0203996	0.241524
Usp31	-0.263303	0.0204038	0.241524
Mga	-0.258507	0.0204352	0.241645
Arid4a	-0.2317	0.0205571	0.242538
Avpi1	0.36039	0.0205575	0.242538
Slc38a2	-0.222935	0.020535	0.242538
Umad1	0.368156	0.0205743	0.242552
Arid2	-0.281123	0.0205914	0.24257
Bex2	0.323547	0.0206183	0.2427
Fbxo2	0.272608	0.0206649	0.2427
Oaz1	0.255783	0.0206586	0.2427
Tmem14a	0.404318	0.020635	0.2427
Plekho1	0.249154	0.0207267	0.243241
Ttr	1.26865	0.0207733	0.243604
Ago3	-0.297087	0.0209889	0.243707
Atf6	-0.260508	0.0210655	0.243707
Bahcc1	-0.432297	0.0209132	0.243707
Brd4	-0.265685	0.0208167	0.243707
Ccnt1	-0.230941	0.0211899	0.243707
Dlc1	-0.254049	0.0207982	0.243707
Esco1	0.253037	0.021152	0.243707
Gldn	-0.476583	0.0209813	0.243707
Gm31406	0.767139	0.0208781	0.243707
Magoh	0.356442	0.021112	0.243707
ND1	0.591738	0.0211527	0.243707
Nuf2	0.587461	0.0209441	0.243707
Pde4dip	-0.259848	0.0210912	0.243707
Prrc2b	-0.351066	0.0210516	0.243707
Rnasek	0.259056	0.0208496	0.243707
Rnf8	0.409859	0.0211869	0.243707
Rrp36	0.288751	0.0209549	0.243707
Sec61g	0.389738	0.0209048	0.243707
Sirt3	0.244446	0.021065	0.243707
Snrnp200	-0.246121	0.0210186	0.243707
Supt6	-0.280658	0.0209054	0.243707
Tceal3	0.255139	0.0209883	0.243707
Timmdc1	0.276797	0.0211835	0.243707
Vstm2l	0.266289	0.0211057	0.243707
Ypel3	0.225879	0.0210325	0.243707
Zfp609	-0.430794	0.0210153	0.243707
Cntnap2	-0.289674	0.0212603	0.243711
Ctsc	-0.2959	0.0212229	0.243711
Fgfr1	-0.241187	0.0213157	0.243711
Fryl	-0.261036	0.0213109	0.243711
Gm20544	-0.509263	0.0212851	0.243711
LOC115488769	-0.640652	0.0212884	0.243711
Mrto4	0.278954	0.021256	0.243711
Tmem204	-0.481139	0.0213075	0.243711
Oaz2	0.229626	0.0213636	0.24408
Gm42127	-0.404626	0.02143	0.244248
LOC118567699	-0.862904	0.0214095	0.244248
LOC118568050	-0.592301	0.0214721	0.244248
Pgam2	0.38958	0.0215004	0.244248
Slco1c1	-0.262301	0.0215041	0.244248
Stc1	-0.441779	0.0214826	0.244248
Tjp1	-0.244479	0.0214546	0.244248
Trappc2	0.327355	0.0214871	0.244248
Casp12	1.00298	0.0216146	0.244774
Mrps11	0.265268	0.0216071	0.244774
Samd12	-0.252987	0.0216292	0.244774
Sema3b	0.737411	0.0216014	0.244774
Trhde	-0.313483	0.021585	0.244774
Naa38	0.326733	0.0216703	0.24506
Gm50012	-0.882784	0.0216886	0.24509
Aurkaip1	0.324158	0.0217421	0.245359
Cyba	0.388715	0.0217915	0.245359
Gabarap	0.240392	0.0218072	0.245359
Gm53880	-0.588272	0.0217706	0.245359
Laptm5	0.251959	0.0218072	0.245359
Mgst3	0.358469	0.0217654	0.245359
Dop1a	-0.262435	0.0218495	0.245499
Igfbp4	0.292515	0.0218513	0.245499
Ptms	0.250928	0.0218994	0.245573
Shroom4	-0.440756	0.0219008	0.245573
Tex11	0.936871	0.0219053	0.245573
Psmb6	0.269005	0.0219679	0.246098
Bend5	0.417778	0.0220424	0.246755
Slc7a2	-0.317324	0.0220961	0.246999
Ubn1	-0.239692	0.0220834	0.246999
Gm41846	0.935241	0.0221213	0.247052
Zswim8	-0.281921	0.0221326	0.247052
Drap1	0.272093	0.0221978	0.247424
Gm15478	1.00287	0.0221877	0.247424
Gm6710	0.753016	0.0222143	0.247431
Asic2	-0.23643	0.0223067	0.247572
Churc1	0.429555	0.0222447	0.247572
Cwc15	0.290967	0.0222948	0.247572
H3f3b	0.288077	0.0222832	0.247572
Ndufaf3	0.258999	0.0222722	0.247572
Ostc	0.296931	0.0223367	0.247728
Afg1l	0.243376	0.022496	0.248255
Amer2	-0.250207	0.0224534	0.248255
Clba1	0.325237	0.0224892	0.248255
Gm32139	0.516584	0.0224406	0.248255
Serf2	0.212769	0.0224027	0.248255
Sh3gl3	0.246266	0.0224899	0.248255
Zfp451	-0.249747	0.0224806	0.248255
Atp11a	-0.263024	0.0225781	0.248631
Cspg5	0.217683	0.0225705	0.248631
Pgap1	-0.303916	0.0225606	0.248631
Rbm48	0.359983	0.0226028	0.248727
C1s2	-0.806214	0.0228051	0.249544
Ccbe1	-0.268426	0.0228285	0.249544
Etfb	0.310006	0.0227132	0.249544
Kcnj6	-0.313162	0.0228537	0.249544
Nudc	0.234827	0.0228463	0.249544
Pebp1	0.285959	0.0228047	0.249544
Psma7	0.251035	0.02281	0.249544
Rpl22l1	0.471135	0.0227019	0.249544
Sos1	-0.230017	0.0227858	0.249544
Tceal1	0.412205	0.0228223	0.249544
Zdhhc21	-0.227554	0.0227851	0.249544
Apoe	0.245021	0.0229417	0.24962
Ccn3	0.595651	0.0229609	0.24962
Mpv17l2	0.285568	0.022935	0.24962
Plxna1	-0.281085	0.0228864	0.24962
Snhg14	-0.21442	0.0229696	0.24962
Srgap2	-0.24211	0.0229731	0.24962
Zfp330	0.264211	0.0229722	0.24962
Glrx5	0.297568	0.0230235	0.249992
Rbfa	0.303407	0.0230602	0.250216
Chadl	0.326735	0.0231361	0.250377
Dnajc6	-0.240621	0.0231017	0.250377
Gm14393	-0.669197	0.0232063	0.250377
Pcdhac2	-0.608332	0.0231264	0.250377
Prag1	-0.334807	0.02322	0.250377
Sipa1l2	-0.366812	0.0231981	0.250377
Sox18	-0.503413	0.0232173	0.250377
Tlnrd1	0.251704	0.0232114	0.250377
Zfas1	0.423449	0.0231905	0.250377
Depp1	-0.926978	0.0232424	0.2504
Lipt2	0.459326	0.0232544	0.2504
Vps37d	0.25404	0.0233189	0.250921
Cd47	-0.351665	0.0234784	0.25149
Cnbp	0.338367	0.0233951	0.25149
Dpy19l1	0.271703	0.0235013	0.25149
Dynll1	0.264863	0.0234915	0.25149
Gsn	0.275793	0.023472	0.25149
Lamc1	-0.326087	0.0234616	0.25149
Rai1	-0.35909	0.0234106	0.25149
Srcap	-0.296392	0.0234974	0.25149
Gm50594	-0.323206	0.0235251	0.251511
Plekhj1	0.258166	0.0235356	0.251511
Kcna3	-0.867821	0.0235757	0.251636
Zswim7	0.501868	0.0235797	0.251636
Erc2	-0.219687	0.0236203	0.251724
Hivep3	-0.685098	0.023608	0.251724
Cox6a2	0.653323	0.0236845	0.252139
Cth	-0.526397	0.023746	0.252139
Mfap3	-0.364243	0.0237567	0.252139
Mid1ip1	0.221032	0.0237406	0.252139
Tceal8	0.487702	0.0237467	0.252139
Zfp516	-0.331145	0.0237448	0.252139
Prdm2	-0.329574	0.0237751	0.252162
Rasal2	-0.311272	0.0238221	0.252451
Tbc1d24	-0.207227	0.0238355	0.252451
Trappc4	0.242621	0.0238511	0.252451
Arhgap31	-0.273629	0.0238981	0.252605
Tecr	0.22357	0.0238852	0.252605
Cox8a	0.289387	0.0240146	0.253663
Itpka	0.279452	0.0240521	0.253748
Notch1	-0.368869	0.0240553	0.253748
Kdm3a	-0.223803	0.0241077	0.254128
Cfap161	0.74333	0.0241759	0.25433
Gm20383	0.795348	0.024166	0.25433
Smim26	0.37395	0.0241516	0.25433
Ggh	0.296664	0.0242265	0.25469
Arpc3	0.280239	0.0243173	0.255201
Celsr1	-0.395449	0.0243073	0.255201
Elof1	0.242339	0.0243573	0.255201
Frrs1l	-0.542333	0.0243431	0.255201
Setd2	-0.332674	0.0243467	0.255201
Naaladl2	-0.428883	0.0244384	0.255828
Ufc1	0.291868	0.0244501	0.255828
Abcc4	-0.321427	0.0245602	0.255938
Gm44008	-0.773	0.0245006	0.255938
Ilkap	0.228165	0.0244922	0.255938
Kcnk6	0.579343	0.024526	0.255938
Phf20	-0.227467	0.0245893	0.255938
Pxmp2	0.400719	0.0245339	0.255938
Tmem158	0.524145	0.0245707	0.255938
Trappc6b	0.320646	0.0245923	0.255938
Higd2a	0.227375	0.0246696	0.256399
Pcdhgc5	-0.547059	0.0246548	0.256399
Prpf8	-0.32204	0.0246949	0.25649
Bri3	0.288741	0.0247716	0.256944
Gtpbp4	0.303375	0.024756	0.256944
Tenm1	-0.318912	0.0247994	0.25706
Smarcd3	0.254109	0.0248582	0.257498
Rcor1	-0.229598	0.0248832	0.257585
Actn1	-0.229301	0.0257298	0.257795
Adprs	0.256895	0.0253959	0.257795
Aig1	0.285388	0.0252016	0.257795
Ankrd11	-0.285436	0.0252489	0.257795
Arpc1a	0.236056	0.02562	0.257795
Atp2b4	-0.341808	0.0257266	0.257795
Atp5j	0.290917	0.0254261	0.257795
Atp6ap1l	0.881033	0.0252104	0.257795
Cacng3	0.225684	0.0254634	0.257795
Castor2	-0.463625	0.0249466	0.257795
Chmp1a	0.213893	0.0250801	0.257795
Chrm5	-0.679827	0.0253936	0.257795
Col8a1	0.936536	0.0255477	0.257795
Cystm1	0.278133	0.0252862	0.257795
Dip2b	-0.238374	0.02536	0.257795
Epas1	-0.20922	0.0250422	0.257795
F8	-0.515912	0.0255153	0.257795
Faim	0.257108	0.0255395	0.257795
Ftl1	0.235465	0.0256113	0.257795
Gan	-1.02796	0.0253714	0.257795
Glrx3	0.259473	0.0253063	0.257795
Gm33027	0.728833	0.0253488	0.257795
Gm6158	0.918513	0.025144	0.257795
Gsk3b	-0.220792	0.0256654	0.257795
Hook3	-0.228948	0.0249437	0.257795
Ino80c	0.295926	0.025106	0.257795
Itga6	-0.302763	0.0251655	0.257795
Klf12	-0.238373	0.02544	0.257795
Klf5	-0.69426	0.025602	0.257795
Ldb2	0.539179	0.0257306	0.257795
Ldha	0.253778	0.0253858	0.257795
Lonrf3	-0.264133	0.0253339	0.257795
Lrrc73	0.239	0.025475	0.257795
Mrpl58	0.256253	0.0249884	0.257795
Mt1	0.411074	0.0254681	0.257795
Pex12	0.376814	0.0257484	0.257795
Pi4ka	-0.251218	0.0256742	0.257795
Plxna4	-0.362359	0.0251397	0.257795
Polr2l	0.32444	0.0251951	0.257795
Prdx3	0.222144	0.0254897	0.257795
Psma5	0.266234	0.0255884	0.257795
Psmb5	0.309622	0.0250432	0.257795
Pvr	-0.298282	0.0250945	0.257795
Rtl8c	0.229043	0.0253897	0.257795
Sec16a	-0.277012	0.0256814	0.257795
Snhg15	0.662577	0.0252158	0.257795
Srrm4	-0.261736	0.0257497	0.257795
Susd2	0.538704	0.0257032	0.257795
Tceal9	0.409276	0.0250765	0.257795
Tlr13	0.597226	0.0256281	0.257795
Wars2	-0.325809	0.0251936	0.257795
Iftap	0.311091	0.0257663	0.257795
Ahctf1	-0.230715	0.0260877	0.257849
Atp6v0b	0.223961	0.025986	0.257849
B2m	0.285614	0.0261035	0.257849
Bex3	0.238225	0.0258924	0.257849
Ccdc12	0.290286	0.0260345	0.257849
Cep19	0.24192	0.0260588	0.257849
Gm6988	0.918031	0.0258837	0.257849
Grem1	0.385156	0.025826	0.257849
Gstm4	0.309823	0.0260807	0.257849
Mrpl9	0.2436	0.025944	0.257849
Nol4l	-0.237093	0.026095	0.257849
Nudt19	0.256567	0.025886	0.257849
Prdm16	-0.28843	0.0259143	0.257849
Prrx1	-0.354421	0.026017	0.257849
Snhg12	0.305457	0.0257989	0.257849
Tbcb	0.284423	0.0258877	0.257849
Txnl4a	0.268941	0.0260405	0.257849
Uqcc4	0.255196	0.0258316	0.257849
Vps25	0.217484	0.02598	0.257849
Wnk2	-0.289814	0.0260169	0.257849
Slitrk3	-0.268925	0.0261288	0.257935
Urod	0.240458	0.0261524	0.258004
Abl2	-0.265419	0.0262111	0.258091
Nfu1	0.260518	0.0262065	0.258091
Soga3	-0.389322	0.0261826	0.258091
Emc10	0.201703	0.0262295	0.258109
Fbxl15	0.323185	0.0262551	0.258122
H2bc27	0.271001	0.026264	0.258122
Gnb2	0.20278	0.0263561	0.258135
Lamp5	0.280682	0.0263329	0.258135
Nectin1	-0.228289	0.0263817	0.258135
Psmc5	0.25174	0.0263681	0.258135
Samd11	0.610301	0.026312	0.258135
Snhg3	0.421937	0.0263356	0.258135
Zfc3h1	-0.242441	0.0263762	0.258135
Cuta	0.290908	0.026447	0.258316
Tec	-0.611639	0.02645	0.258316
Xpr1	-0.273256	0.026431	0.258316
Crip2	0.250689	0.0264886	0.258368
Htt	-0.31273	0.0264735	0.258368
Acvr1c	-0.448322	0.0266038	0.2586
Clec2l	0.240652	0.0266123	0.2586
Gm32639	0.775439	0.0265531	0.2586
Gm5432	-0.902339	0.0266037	0.2586
Gm6999	-0.611932	0.0265684	0.2586
Huwe1	-0.303413	0.0265994	0.2586
Anp32b	0.225253	0.0266831	0.258689
Fam107b	-0.321997	0.0267027	0.258689
Fam151b	0.433969	0.0267161	0.258689
Gkap1	0.278344	0.0267214	0.258689
Prdx2	0.251538	0.0266895	0.258689
Rlbp1	0.275356	0.0266791	0.258689
Ubr4	-0.269251	0.0267886	0.259179
Ksr2	-0.905776	0.0268336	0.259453
Dlg2	-0.261963	0.0268504	0.259454
Sdhb	0.261819	0.0268694	0.259476
Lyrm4	0.286958	0.0269339	0.259937
Kif1a	-0.243405	0.0269527	0.259957
Kat6b	-0.263997	0.0270388	0.260142
Naxe	0.240729	0.0270032	0.260142
Pglyrp1	-0.584127	0.0270349	0.260142
Serpinb1a	0.405424	0.0270161	0.260142
Aven	0.321062	0.027103	0.260482
F13a1	0.849246	0.0271077	0.260482
Dohh	0.347561	0.027375	0.260552
Gadd45gip1	0.263685	0.0272701	0.260552
Gal3st1	0.370554	0.0273362	0.260552
Gcn1	-0.260771	0.0273509	0.260552
Guk1	0.323812	0.0273577	0.260552
Hmbox1	-0.43179	0.0272525	0.260552
I830077J02Rik	0.564493	0.0273387	0.260552
Lrp8	-0.24953	0.027286	0.260552
Mybph	1.3698	0.0273728	0.260552
Nkain4	0.271728	0.0272956	0.260552
Nsd1	-0.235883	0.0272358	0.260552
Phpt1	0.247307	0.0271882	0.260552
Proser1	-0.257596	0.0273437	0.260552
Pts	0.243427	0.0272476	0.260552
Rpp30	0.330541	0.0273833	0.260552
Tusc2	0.231327	0.0272716	0.260552
Eif3i	0.258147	0.027424	0.26078
Zic3	-0.679733	0.0274574	0.260938
Myl12b	0.243422	0.0275046	0.261102
Spef1l	0.827163	0.0275083	0.261102
Bcas2	0.319053	0.0276575	0.261316
Cib2	0.359658	0.0277327	0.261316
LOC118567469	0.96787	0.0277034	0.261316
Lsamp	-0.215004	0.0277123	0.261316
Ly6h	0.262857	0.0276656	0.261316
Ndn	0.330681	0.0277244	0.261316
Paqr4	0.218803	0.0275761	0.261316
Polr2b	-0.227071	0.0276383	0.261316
Ralgds	-0.226221	0.0275915	0.261316
Snhg6	0.386064	0.0276858	0.261316
Usp24	-0.25615	0.0276961	0.261316
Zfand1	0.288213	0.0276567	0.261316
Gm36365	0.708864	0.0277858	0.261385
Syt14	-0.288372	0.0277904	0.261385
Tle5	0.22803	0.0277687	0.261385
Epsti1	0.771533	0.0278511	0.261481
Ncbp2as2	0.278948	0.0278241	0.261481
Tmem11	0.296236	0.027837	0.261481
Zfhx2	-0.279413	0.0278928	0.261714
Gm20063	-0.482393	0.0279277	0.261883
Cdkl5	-1.01667	0.0279619	0.262046
Txn1	0.264554	0.0280639	0.262844
Lrrc51	0.536407	0.0281655	0.263337
Pik3r4	-0.244918	0.0281462	0.263337
Stxbp5l	-0.220932	0.0281741	0.263337
Tnrc18	-0.410939	0.0281844	0.263337
Egfr	-0.270741	0.0282993	0.263776
Ephx2	0.279904	0.0282676	0.263776
Ppa1	0.238049	0.0282937	0.263776
Tm2d3	0.297419	0.0282729	0.263776
Gm34006	0.771245	0.0283485	0.264076
Atp5g2	0.236084	0.0284111	0.26447
Slc35d3	0.719453	0.0284248	0.26447
Oacyl	0.541335	0.0284885	0.264588
Opn3	0.9916	0.0284551	0.264588
Tstd3	0.284733	0.0284831	0.264588
Gm30848	0.665135	0.0285244	0.264762
Gm35721	-0.912482	0.0285504	0.264846
Prxl2a	0.260652	0.0285685	0.264855
Parpbp	-0.713883	0.0286332	0.265297
Acer2	-0.454368	0.0287084	0.265415
Boc	-0.28151	0.0287143	0.265415
Farp2	-0.343411	0.0286945	0.265415
Map3k1	-0.360151	0.0286969	0.265415
Smim20	0.276049	0.02875	0.265587
Gap43	0.394429	0.0287964	0.265857
Nupr1	0.436201	0.028827	0.265982
Cdk10	0.221909	0.0288449	0.265989
Ocln	-0.340792	0.0288636	0.266004
Gnb5	0.20654	0.0288845	0.266039
Etl4	-0.220365	0.0289554	0.266376
Zfp738	-0.337207	0.0289478	0.266376
Bmp4	1.00303	0.0289993	0.266432
Cemip	-0.393655	0.0290069	0.266432
Erich3	-0.453657	0.029022	0.266432
Lipo3	0.480079	0.0290644	0.266432
Metrnl	0.373772	0.0290493	0.266432
Pvalb	0.402278	0.0290564	0.266432
Npr1	-0.470784	0.0291055	0.266652
Ckmt1	0.239917	0.0291281	0.266701
Gm34256	0.866673	0.0291482	0.266728
Disp3	-0.280308	0.0291883	0.266851
Gigyf2	-0.258963	0.0292131	0.266851
Psmb1	0.25795	0.0292054	0.266851
Arap3	-0.381033	0.0292858	0.266887
Chst8	0.30843	0.0292843	0.266887
Irf2bp2	0.225168	0.0292395	0.266887
Kcnn3	-0.41606	0.0292604	0.266887
Lyplal1	0.424421	0.0293241	0.267079
Brwd3	-0.297768	0.0293518	0.267175
Ptchd4	-0.312778	0.029388	0.267191
Tubb2b	0.294681	0.0293844	0.267191
Tmem179	0.22748	0.0294274	0.267393
Naa16	-0.289448	0.0295032	0.267926
Dipk2a	0.340104	0.0295251	0.267968
Myh7	0.491058	0.0295812	0.26832
Grin2b	-0.31939	0.0297142	0.268568
Kdm5a	-0.213629	0.0297295	0.268568
Mrpl51	0.297868	0.0297222	0.268568
Ndst1	-0.25853	0.0296682	0.268568
Nsmce1	0.364537	0.0296793	0.268568
Postn	0.566847	0.0296721	0.268568
Snrnp25	0.382189	0.0296534	0.268568
Baz2a	-0.281647	0.0298924	0.269132
Gm14502	-0.501999	0.0298785	0.269132
Ino80d	-0.240077	0.0298958	0.269132
Lamtor4	0.276058	0.0298822	0.269132
Nr4a3	-0.239376	0.0298477	0.269132
Slc26a2	-0.595478	0.0298847	0.269132
Bbip1	0.295553	0.0299839	0.2693
Denr	0.259528	0.0299509	0.2693
Dlgap2	-0.257246	0.0299811	0.2693
Tmem176b	0.240029	0.0299436	0.2693
Pim3	0.249652	0.0300172	0.269444
Ckb	0.228684	0.0300503	0.269458
Mrpl34	0.342802	0.030157	0.269458
Myo9a	-0.206121	0.0300769	0.269458
Praf2	0.228443	0.0301271	0.269458
Ptprf	-0.314464	0.0301466	0.269458
Slc41a1	-0.240867	0.0301576	0.269458
Surf1	0.261828	0.0301115	0.269458
Tmem54	0.888344	0.0300811	0.269458
Gm20208	0.456777	0.0302755	0.269891
Mcfd2	0.238958	0.0302662	0.269891
Mrpl24	0.245002	0.0302636	0.269891
Sdf2	0.237989	0.0302626	0.269891
F3	0.248233	0.0303034	0.269934
Lrba	-0.285943	0.0303324	0.269934
Zfp318	-0.232234	0.0303185	0.269934
Akap11	-0.210638	0.0304038	0.270144
Fancc	0.333848	0.0304081	0.270144
Rgs8	-0.257501	0.0303776	0.270144
Cadm4	0.208264	0.0304889	0.270706
Pde7a	-0.201096	0.0305975	0.271052
Ryr2	-0.277021	0.0305783	0.271052
Snrnp27	0.25646	0.0305509	0.271052
Wdr53	0.305435	0.0305811	0.271052
C8g	0.648788	0.0306572	0.271425
Phka2	-0.246696	0.0307482	0.271766
Slc6a17	-0.219024	0.0307448	0.271766
Tsen34	0.212254	0.0307298	0.271766
Fam204a	0.382359	0.0307683	0.271789
Slc26a10	-0.461181	0.0308261	0.271994
Trp53rkb	0.380172	0.0308265	0.271994
Dnm3	-0.241823	0.0309052	0.272534
Xylt1	-0.814558	0.0309239	0.272544
Commd1	0.306312	0.0309937	0.272659
Fgfr3	-0.318074	0.0309911	0.272659
Trim17	0.293024	0.0309604	0.272659
Zcchc7	0.221478	0.0310071	0.272659
Fasn	-0.307182	0.0311058	0.272909
Gm31087	0.346416	0.0311009	0.272909
P2ry12	0.40067	0.0310862	0.272909
Trappc8	-0.217461	0.0310765	0.272909
Acot13	0.311422	0.031154	0.272961
Catsperd	-0.541128	0.0311644	0.272961
Oxld1	0.449479	0.0311382	0.272961
Kif26b	-0.493216	0.031202	0.273136
Cfl1	0.225868	0.0312732	0.273213
Eif4g1	-0.236783	0.031296	0.273213
Gm2808	1.46166	0.0312509	0.273213
Klk8	0.303883	0.0312392	0.273213
Zfp592	-0.266771	0.0312987	0.273213
Rbp1	0.436916	0.0313674	0.273659
Katnip	-0.306629	0.0314523	0.273875
Lrrc24	0.2675	0.0314432	0.273875
Ramac	0.33141	0.0314803	0.273875
Sh3rf3	-0.227947	0.031463	0.273875
Tmod2	-0.200164	0.0314163	0.273875
Adamts5	0.846845	0.0315458	0.274128
Esd	0.243583	0.0315976	0.274128
Fam229b	0.368078	0.0315374	0.274128
Kcnc3	-0.373554	0.0315892	0.274128
Zfp760	-0.290037	0.0315857	0.274128
Mecp2	-0.236998	0.031657	0.274328
Scaf11	-0.214045	0.0316913	0.274328
Spr	0.275647	0.031668	0.274328
Spred1	-0.232498	0.0316837	0.274328
Ablim1	-0.203693	0.0317894	0.274814
Aldh1a2	0.610261	0.0318713	0.274814
Efcab6	0.340682	0.0318391	0.274814
Fbxo42	-0.251619	0.0318706	0.274814
Gjc2	0.437863	0.0318699	0.274814
Gstt1	0.386667	0.0317696	0.274814
Ldhb	0.218335	0.0318689	0.274814
Arhgdig	0.29832	0.0320386	0.276105
Dnajc13	-0.249529	0.0320602	0.276137
Cds2	-0.278836	0.0321464	0.276573
Mrpl41	0.282234	0.0321464	0.276573
Atraid	0.233142	0.0322153	0.276859
Pik3cb	-0.223149	0.0322142	0.276859
Bax	0.214785	0.0322632	0.277117
Trem2	0.35247	0.0322877	0.277175
Pdk3	-0.196344	0.0323106	0.277218
Sema3c	-0.257177	0.0323904	0.277749
Plekhm3	-0.288414	0.0324224	0.277871
Gm16958	0.77155	0.0324686	0.278113
Adamts16	0.542285	0.032621	0.278471
Bcorl1	-0.292628	0.0325685	0.278471
Brk1	0.197435	0.0326359	0.278471
Dnlz	0.235735	0.0326251	0.278471
Grik4	-0.248026	0.0325516	0.278471
Lef1	-0.510408	0.0325434	0.278471
Ppargc1b	-0.299383	0.0326312	0.278471
Ndufab1	0.274278	0.0326936	0.278657
Patl1	-0.259703	0.0326787	0.278657
Dctpp1	0.394079	0.0327237	0.278762
Foxd1	0.971528	0.0327613	0.278929
Caln1	-0.28473	0.032828	0.279038
Clstn2	-0.259599	0.032815	0.279038
Isoc2a	0.266722	0.0328005	0.279038
Efemp1	0.312082	0.0329039	0.279162
Il10rb	-0.341404	0.0329145	0.279162
Kdm5b	-0.24933	0.0328802	0.279162
Rabac1	0.284702	0.0329074	0.279162
Ppp4c	0.239352	0.0329875	0.279529
Tsc2	-0.233333	0.0329937	0.279529
Ppp2cb	0.279973	0.0330284	0.279558
Sphkap	-0.232917	0.0330332	0.279558
Adcy1	-0.413144	0.0330999	0.279666
Gipc3	-0.541982	0.0330833	0.279666
Gm15627	-0.734302	0.0330656	0.279666
Efna3	0.215458	0.0331421	0.27987
Hsd17b12	0.245927	0.033175	0.279996
Grm1	-0.211397	0.0332576	0.280541
Sec61b	0.341989	0.0332791	0.28057
Sbf2	-0.248984	0.0334078	0.281503
Msra	0.220813	0.0334901	0.28189
Slc6a6	-0.300271	0.0334857	0.28189
Cdc42bpb	-0.278692	0.0335777	0.281981
Gm45971	-0.466831	0.0335916	0.281981
Igsf6	-0.593296	0.0335902	0.281981
Map1a	-0.340848	0.0335778	0.281981
Nedd4l	-0.263073	0.0335311	0.281981
Clec16a	-0.261707	0.0336783	0.282035
Gm31816	0.80676	0.0337224	0.282035
Gm42517	0.206841	0.0337251	0.282035
Ppp6r3	-0.203932	0.033675	0.282035
Slc15a4	-0.222172	0.033621	0.282035
Sntg2	0.422759	0.0337077	0.282035
Zfp280b	-0.289376	0.033718	0.282035
Appbp2	-0.368116	0.0337497	0.282089
Dmac2l	0.316613	0.0337928	0.282146
Fmnl1	-0.229098	0.0337792	0.282146
Ccm2	0.218898	0.033836	0.282354
B3gat3	0.241565	0.033934	0.282414
Fhl3	0.65307	0.033934	0.282414
Gm31946	0.840026	0.0338863	0.282414
Lin7b	0.220104	0.0339256	0.282414
Vdac3	0.271645	0.0338614	0.282414
Ctdspl2	-0.228836	0.0339788	0.282616
Ndufa8	0.235917	0.0339947	0.282616
Bphl	0.227734	0.0340588	0.282695
Cep164	-0.249823	0.0340451	0.282695
Pum1	-0.197487	0.0340355	0.282695
Lsm5	0.585207	0.0341095	0.282965
Mrpl48	0.206651	0.0341343	0.28302
Stap2	-0.609351	0.0341712	0.283174
H2az1	0.254217	0.0342451	0.283557
Isoc1	-0.283218	0.0342538	0.283557
Gjb1	0.335406	0.0345107	0.284084
Gm31443	1.14288	0.034588	0.284084
Gm44040	0.841717	0.0345398	0.284084
Gm51737	-0.816157	0.034611	0.284084
Gm52261	-0.910281	0.0344065	0.284084
Gpr137	0.201109	0.0345531	0.284084
H2-DMb2	-0.905274	0.0346133	0.284084
Islr2	-0.256377	0.0343993	0.284084
Man1a	0.397843	0.0343931	0.284084
Morc2b	-0.52833	0.0343984	0.284084
Pgls	0.300657	0.0344775	0.284084
Ppcs	0.331815	0.0344976	0.284084
Ppp1r1a	0.249918	0.0344674	0.284084
Pthlh	0.549894	0.0344721	0.284084
Sik2	-0.226156	0.0346172	0.284084
Tanc1	-0.237638	0.0346284	0.284084
Uchl3	0.252068	0.0344115	0.284084
Hmcn2	-0.949565	0.0347078	0.284586
Mon2	-0.193817	0.0347266	0.28459
Gm15201	0.754075	0.034848	0.285434
Paxx	0.279157	0.0349204	0.285877
Tspan13	0.360506	0.0349908	0.286301
Phf2	-0.273477	0.03502	0.28639
Arl2	0.232682	0.0350738	0.286403
Btbd6	0.208419	0.0350597	0.286403
Eml1	0.211275	0.0351358	0.286403
Gabbr2	-0.237173	0.0351413	0.286403
Hcfc1	-0.284263	0.0351126	0.286403
Iscu	0.264834	0.0351506	0.286403
Nutf2	0.217467	0.0351123	0.286403
Xpo6	-0.240976	0.0351852	0.286534
Calml4	0.81935	0.0352056	0.28655
Atp5pb	0.299131	0.0353233	0.286772
Axin2	-0.321807	0.0352856	0.286772
Cage1	-0.565355	0.0355717	0.286772
Ctss	0.234812	0.035323	0.286772
Frem3	-0.585639	0.035424	0.286772
Gm39603	-0.392742	0.0354131	0.286772
Ndufa10	0.225668	0.0353183	0.286772
Niban1	-0.4948	0.0354239	0.286772
Pard3	-0.347204	0.0355345	0.286772
Plaat3	0.275127	0.0355768	0.286772
Rbx1	0.235061	0.0355453	0.286772
Rit2	0.327712	0.0354999	0.286772
Rxfp3	-0.481269	0.0354365	0.286772
S100a10	0.627267	0.0355047	0.286772
Tm2d2	0.227959	0.0355733	0.286772
Tomm5	0.310527	0.0355835	0.286772
Trp53bp1	-0.243247	0.0353889	0.286772
Ubxn2b	-0.234446	0.0355418	0.286772
Zfp804b	-0.709486	0.0353743	0.286772
Adarb1	-0.24321	0.0356028	0.286779
Srp54a	-0.469657	0.0356664	0.286814
Vps13a	-0.24441	0.035681	0.286814
Zfp462	-0.221418	0.0356504	0.286814
Zkscan16	-0.20048	0.0356379	0.286814
Kcnd3	-0.237062	0.0357425	0.28716
Ccdc117	-0.240848	0.0357817	0.287326
Coa8	0.257276	0.0358441	0.287599
Elp5	0.228011	0.0358897	0.287599
Mrpl28	0.245682	0.0358531	0.287599
Smc3	-0.194884	0.0358729	0.287599
Prom1	-0.354551	0.0359319	0.287789
Gm51815	0.774449	0.035958	0.287794
Myh9	-0.249914	0.0359881	0.287794
Pole4	0.287907	0.0359844	0.287794
Srcin1	-0.280907	0.036007	0.287797
Cyc1	0.216835	0.0360322	0.28785
Klhdc4	0.234395	0.0360753	0.288047
Gm26653	0.715787	0.0361834	0.288613
Tnk2	-0.279221	0.0361705	0.288613
Zmat2	0.222469	0.0362087	0.288667
Celsr3	-0.277432	0.0363114	0.288744
Dll4	-0.590413	0.0362651	0.288744
Gtf3a	0.251659	0.0362562	0.288744
Madd	-0.243788	0.0362745	0.288744
Nefh	0.221899	0.0363025	0.288744
Foxk1	-0.336225	0.0363862	0.289191
Mars2	-0.341669	0.0364406	0.289476
Ctdnep1	0.210116	0.0364888	0.28971
Hspg2	-0.408584	0.0365271	0.289752
Rprd2	-0.18933	0.0365314	0.289752
Sycp3	1.04854	0.0366243	0.290341
Dip2c	-0.21632	0.0367667	0.290519
Frmpd1	-0.32395	0.0367703	0.290519
Igfbp6	0.405116	0.0366973	0.290519
Ndufb8	0.275159	0.0366988	0.290519
Ptpn14	-0.370205	0.0367544	0.290519
Tpi1	0.216139	0.0367166	0.290519
Zfp867	0.412893	0.0367777	0.290519
Eef1akmt1	0.247094	0.036833	0.290808
Cycs	0.303698	0.0368877	0.290958
Tanc2	-0.25595	0.0368894	0.290958
Stub1	0.224401	0.0369221	0.291068
Dut	0.250118	0.0369564	0.291157
Manbal	0.237121	0.0369709	0.291157
Amot	-0.254776	0.0370732	0.291538
Apcdd1	-0.248169	0.0370438	0.291538
Gm51551	-0.628705	0.0370755	0.291538
Fam210a	-0.194604	0.0371007	0.291588
Slc9a7	-0.212757	0.0371552	0.29187
Ncor1	-0.246052	0.0371928	0.292017
Smg8	-0.228165	0.0373333	0.292972
Alms1	-0.385006	0.0374789	0.29303
Igbp1	0.249563	0.037423	0.29303
Ndufb6	0.331069	0.0374149	0.29303
Prox1	-0.418512	0.0374396	0.29303
Rab3a	0.238164	0.037417	0.29303
Rgs12	-0.294477	0.0374915	0.29303
Timm22	0.228141	0.0374585	0.29303
Ybx1	0.20874	0.0373848	0.29303
Cep162	-0.248564	0.0375616	0.29343
Cpne8	0.252251	0.0376281	0.293802
Akr1a1	0.232099	0.0377548	0.294017
Clasp1	-0.27906	0.0377882	0.294017
Csrnp3	-0.198853	0.0377875	0.294017
Fbxl18	-0.270629	0.0377567	0.294017
Gatd1	0.217225	0.0377735	0.294017
Stard10	0.251812	0.0377783	0.294017
Tnks1bp1	-0.246414	0.0377479	0.294017
Fcgr2b	0.535346	0.0378331	0.29422
[truncated: 13,540 more rows]

## Sheet: Table S10
Table S10 Clinical information of surgical patients
POCD or Non-POCD	NO	Surgical site	TICS_m	TICS=<32	Delirium	Age	Sex	Education years	Charlson Comorbidity Index	BMI	MMSE	Operation time
Non-POCD	Non-POCD4	Laparo-/thoracoscopic surgery	37	0	0	63	1	14	2	26.7755	30	288
Non-POCD	Non-POCD5	Laparo-/thoracoscopic surgery	38	0	0	67	0	0	3	25.5937	30	223
Non-POCD	Non-POCD6	Laparo-/thoracoscopic surgery	34	0	0	74	1	15	2	27.5134	28	259
Non-POCD	Non-POCD7	Laparo-/thoracoscopic surgery	34	0	0	76	1	6	3	21.0077	28	285
Non-POCD	Non-POCD8	Laparo-/thoracoscopic surgery	34	0	0	71	1	8	2	25.3069	27	298
Non-POCD	Non-POCD9	Laparo-/thoracoscopic surgery	35	0	0	65	1	15	2	23.3067	28	266
Non-POCD	Non-POCD10	Laparo-/thoracoscopic surgery	32	0	0	63	0	5	2	22.0604	29	256
Non-POCD	Non-POCD11	Laparo-/thoracoscopic surgery	32	0	0	60	1	12	2	24.0238	28	220
Non-POCD	Non-POCD14	Laparo-/thoracoscopic surgery	37	0	0	65	1	14	2	21.2245	30	320
Non-POCD	Non-POCD15	Laparo-/thoracoscopic surgery	38	0	0	68	0	11	8	16.4062	30	213
Non-POCD	Non-POCD16	Laparo-/thoracoscopic surgery	34	0	0	72	0	9	2	22.3757	28	234
Non-POCD	Non-POCD17	Laparo-/thoracoscopic surgery	35	0	0	68	1	12	2	17.7154	28	250
Non-POCD	Non-POCD18	Laparo-/thoracoscopic surgery	34	0	0	64	0	5	2	21.5645	28	344
Non-POCD	Non-POCD19	Laparo-/thoracoscopic surgery	34	0	0	77	1	5	2	23.9512	29	339
Non-POCD	Non-POCD21	Laparo-/thoracoscopic surgery	35	0	0	75	1	16	8	24.2215	30	173
Non-POCD	Non-POCD22	Laparo-/thoracoscopic surgery	32	0	0	77	1	11	2	20.6575	30	342
Non-POCD	Non-POCD25	Laparo-/thoracoscopic surgery	33	0	0	62	0	5	2	22.719	27	398
Non-POCD	Non-POCD1	Open abdominal/thoracic surgery	35	0	0	70	1	7	3	20.0692	29	110
Non-POCD	Non-POCD2	Open abdominal/thoracic surgery	35	0	0	73	0	6	3	27.6095	27	275
Non-POCD	Non-POCD3	Open abdominal/thoracic surgery	36	0	0	73	0	9	3	26.4463	27	136
Non-POCD	Non-POCD12	Open abdominal/thoracic surgery	35	0	0	68	1	15	3	24.6097	28	327
Non-POCD	Non-POCD13	Open abdominal/thoracic surgery	36	0	0	61	1	8	2	22.5981	28	295
Non-POCD	Non-POCD20	Open abdominal/thoracic surgery	32	0	0	72	1	16	2	21.4533	27	353
Non-POCD	Non-POCD23	Open abdominal/thoracic surgery	37	0	0	76	0	15	2	18.1787	30	129
Non-POCD	Non-POCD24	Open abdominal/thoracic surgery	36	0	0	68	0	9	2	21.875	30	234
Non-POCD	Non-POCD26	Open abdominal/thoracic surgery	37	0	0	67	0	13	2	17.6309	29	172
Non-POCD	Non-POCD27	Open abdominal/thoracic surgery	38	0	0	75	1	12	3	22.3214	29	280
Non-POCD	Non-POCD28	Open abdominal/thoracic surgery	35	0	0	72	1	8	2	25.2092	28	160
Non-POCD	Non-POCD29	Open abdominal/thoracic surgery	35	0	0	85	1	16	2	24.9337	30	305
Non-POCD	Non-POCD30	Open abdominal/thoracic surgery	38	0	0	62	1	12	2	25.3906	29	221
Non-POCD	Non-POCD31	Open abdominal/thoracic surgery	34	0	0	63	0	11	2	24.3824	29	250
Non-POCD	Non-POCD32	Open abdominal/thoracic surgery	36	0	0	64	1	15	3	25.2826	29	316
POCD	POCD1	Laparo-/thoracoscopic surgery	31	1	0	68	0	3	3	19.9792	28	318
POCD	POCD2	Laparo-/thoracoscopic surgery	31	1	0	75	1	16	2	21.0938	29	334
POCD	POCD3	Laparo-/thoracoscopic surgery	31	1	0	68	0	16	2	28.251	28	180
POCD	POCD4	Laparo-/thoracoscopic surgery	30	1	0	63	0	5	4	30.854	27	159
POCD	POCD11	Laparo-/thoracoscopic surgery	27	1	0	64	0	5	2	24.0882	28	205
POCD	POCD12	Laparo-/thoracoscopic surgery	27	1	0	70	1	16	2	19.721	30	252
POCD	POCD13	Laparo-/thoracoscopic surgery	27	1	0	80	0	6	3	20.7031	28	239
POCD	POCD16	Laparo-/thoracoscopic surgery	29	1	0	78	1	16	3	22.2063	30	588
POCD	POCD18	Laparo-/thoracoscopic surgery	27	1	0	65	0	14	2	26.2976	30	250
POCD	POCD24	Laparo-/thoracoscopic surgery	27	1	0	68	0	6	3	27.4077	27	250
POCD	POCD5	Open abdominal/thoracic surgery	30	1	0	65	1	14	3	24.0882	29	266
POCD	POCD6	Open abdominal/thoracic surgery	27	1	0	65	1	5	2	26.8745	29	400
POCD	POCD7	Open abdominal/thoracic surgery	30	1	0	68	1	9	2	20.9572	27	187
POCD	POCD8	Open abdominal/thoracic surgery	27	1	0	61	0	5	2	17.7096	28	249
POCD	POCD9	Open abdominal/thoracic surgery	29	1	0	74	0	16	2	23.4221	29	228
POCD	POCD10	Open abdominal/thoracic surgery	29	1	0	67	0	8	4	25.2994	30	223
POCD	POCD14	Open abdominal/thoracic surgery	27	1	0	63	1	8	3	31.6406	28	104
POCD	POCD15	Open abdominal/thoracic surgery	31	1	0	64	0	8	3	22.9854	29	318
POCD	POCD17	Open abdominal/thoracic surgery	29	1	0	68	1	8	3	28.0899	30	256
POCD	POCD19	Open abdominal/thoracic surgery	31	1	0	61	1	8	3	27.0416	27	225
POCD	POCD20	Open abdominal/thoracic surgery	29	1	0	70	1	15	2	21.6713	28	376
POCD	POCD21	Open abdominal/thoracic surgery	27	1	0	62	0	4	2	27.3438	27	358
POCD	POCD22	Open abdominal/thoracic surgery	30	1	0	63	1	8	3	22.0522	30	160
POCD	POCD23	Open abdominal/thoracic surgery	31	1	0	77	1	17	8	24.2424	29	129
POCD	POCD25	Open abdominal/thoracic surgery	29	1	0	64	0	14	2	24.8777	30	329

[truncated: 1 more sheets: Table S11]
